# Supplementary material for: Mutualisms within light microhabitats are associated with sensory convergence in a mimetic butterfly community
Source: Proc Natl Acad Sci U S A. 2025 Jul 15;122(29):e2422397122. doi: 10.1073/pnas.2422397122 (PMC12305024; doi:10.1073/pnas.2422397122)
Supplement: Supplementary file 2 — Dataset S01 (XLSX) [file pnas.2422397122.sd01.xlsx]

## Sheet: Light variation - transect
Dataset S1: Light microhabitat variation and partitioning along a topographically variable transect
Key	A) Transect spectral variation (LMM: Spectral Variable ~ Topography + Height + Canopy Openness + (1|Replicate) + (1|Day) + (1|Time of Day))
P < 0.05		Topography*Height*Canopy Openness Interaction effects (df = 10)				Individual effects
P < 0.01						Canopy Openness effect (df = 1)				Height effect (df = 3)				Topography effect (df = 1)
P < 0.001	Spectral Variable	LogLh - without interaction	LogLh - with interaction	ChiSq	P	LogLh - without canopy openness	LogLh - with canopy openness	ChiSq	P	LogLh - without height	LogLh - with height	ChiSq	P	LogLh - without topography	LogLh - with topography	ChiSq	P
	Photon catch (LW channel)	-244.35	-240.98	6.7325	0.7504	-249.86	-244.35	11.023	0.0009001	-261.38	-244.35	34.067	<0.001	-272.79	-244.35	56.89	<0.001
	Photon catch (mean of all channels)	-222.1	-218.18	7.8523	0.6433	-227.78	-222.1	11.354	0.0007526	-241.32	-222.1	38.435	<0.001	-249.71	-222.1	55.218	<0.001
	PC1	188.25	194.1	11.693	0.3061	183.85	188.25	8.807	0.003001	169.53	188.25	37.432	<0.001	164.34	188.25	47.827	<0.001
	PC2	979.2	985.8	13.203	0.2126	978.8	979.2	0.8013	0.3707	978.73	979.2	0.9384	0.8162	978.5	979.2	1.4136	0.2345
	PC3	2183.4	2187.5	8.2936	0.6002	2183.4	2183.4	0.0341	0.8535	-4359	-4366.8	7.7945	0.05046	2183.3	2183.4	0.2371	0.6263
	Relative UV	571.06	578.2	14.285	0.1604	570.03	571.06	2.0611	0.1511	568.46	571.06	5.1934	0.1582	560.53	571.06	21.062	<0.001
	Relative B	1352.2	1360.6	16.872	0.07724	1350.2	1352.2	3.914	0.04788	1351.4	1352.2	1.4914	0.6842	1343.5	1352.2	17.262	<0.001
	Relative LW	945.22	950.76	11.078	0.3515	945	945.22	0.4562	0.4994	940.98	945.22	8.4873	0.03694	939.68	945.22	11.098	0.0008642
	B) Mimetic segregation with resepct to ecological transect variables (MCMCglmm: Ecological variable ~ Mimicry ring + (1|Species) + (1|Sex) +inverse matrix of phylogeny)
	i) Topographical mimetic segregation (Topography ~ Mimicry ring + (1|Species) + (1|Sex) + inverse matrix of phylogeny)										ii) Canopy openness mimetic segregation (Canopy openness ~ Mimicry ring + (1|Species) + (1|Sex) + inverse matrix of phylogeny)							iii) Flight height mimetic segregation (Flight Height ~ Mimicry ring + (1|Species) + (1|Sex) + inverse matrix of phylogeny)
	Fixed effects	Post-mean	l-95% CI	u-95% CI	eff. Sample	pMCMC					Fixed effects	Post-mean	l-95% CI	u-95% CI	eff. Sample	pMCMC		Fixed effects	Post-mean	l-95% CI	u-95% CI	eff. Sample	pMCMC
	Intercept	4.916	-124.187	142.152	10000	0.9504					Intercept	26.028	20.5386	33.3664	10000	<0.001		Intercept	1.25576	0.88667	1.55784	10000	<0.001
	Mimicry ring - Eurimedia	-33.661	-182.97	117.035	10530	0.6564					Mimicry ring - Eurimedia	-1.0732	-3.926	1.6145	10000	0.447		Mimicry ring - Eurimedia	-0.16364	-0.38952	0.08239	10000	0.1718
	Mimicry ring - Confusa	-97.561	-346.889	156.846	10000	0.442					Mimicry ring - Confusa	-0.4294	-5.809	4.6067	10123	0.88		Mimicry ring - Confusa	0.06764	-0.30903	0.46601	10570	0.7596
	Mimicry ring - Aureliana	-3.119	-179.871	172.541	10000	0.9742					Mimicry ring - Aureliana	0.4627	-2.8815	3.5064	11738	0.778		Mimicry ring - Aureliana	-0.19522	-0.46871	0.06787	10342	0.1478
	Mimicry ring - Lerida	200.92	42.271	361.9	10000	0.0138					Mimicry ring - Lerida	-0.2928	-2.8634	2.2258	10438	0.817		Mimicry ring - Lerida	-0.43033	-0.6595	-0.19237	10000	0.0012
	Mimicry ring - Mamercus	-27.629	-140.088	88.363	10000	0.6184					Mimicry ring - Mamercus	0.8498	-1.432	3.3235	10000	0.49		Mimicry ring - Mamercus	0.33392	0.14717	0.51659	10000	<0.001
	Mimicry ring - Mothone	118.711	-62.098	308.475	10000	0.2034					Mimicry ring - Mothone	-0.2397	-5.5856	5.0741	9096	0.935		Mimicry ring - Mothone	0.11964	-0.22965	0.44974	10000	0.4938
	Mimicry ring - Agnosia	61.998	-182.101	302.911	10376	0.6					Mimicry ring - Agnosia	-2.0332	-6.2573	2.0142	10000	0.324		Mimicry ring - Agnosia	-0.19003	-0.55451	0.18221	10363	0.2948
	Random effects										Random effects							Random effects
	Species	1046	136.2	2203	10000						Species	0.04026	<0.001	0.1606	10000			Species	0.001703	<0.001	0.004518	9979
	Sex	1385	1.273e-05	4834	10000						Sex	204.4	<0.001	747.2	10000			Sex	8.044	<0.001	6.434	10000
	Residuals	35127	16339	55304	9710						Residuals	73.44	64.39	83.06	10572			Residuals	0.2306	0.2015	0.2619	10000
	DIC - with mimicry ring	11.974									DIC - with mimicry ring	3465.27						DIC - with mimicry ring	708.983
	DIC - without mimicry ring	19.8297									DIC - without mimicry ring	3454.88						DIC - without mimicry ring	714.971
	ΔDIC	7.85567									ΔDIC	-10.385						ΔDIC	5.9885
	Topography Pairwise comparisons: pMCMC values																	Fight Height Pairwise comparisons: pMCMC values
		Eurimedia	Lerida	Aureliana	Agnosia	Confusa	Hermias	Mamercus	Mothone										Eurimedia	Lerida	Aureliana	Agnosia	Confusa	Hermias	Mamercus	Mothone
	Eurimedia		0.0062	0.7084	0.4268	0.6278	0.6696	0.9428	0.1696									Eurimedia		0.0394	0.8252	0.944	0.2114	0.1724	<0.001	0.1608
	Lerida	0.01		0.0262	0.231	0.0232	0.0146	0.0084	0.4544									Lerida	0.038		0.0804	0.1794	0.014	0.0016	<0.001	0.0086
	Aureliana	0.701	0.0248		0.5308	0.4716	0.9756	0.7706	0.3224									Aureliana	0.8172	0.0856		0.947	0.1844	0.145	0.0006	0.13
	Agnosia	0.424	0.236	0.528		0.309	0.613	0.458	0.687									Agnosia	0.9184	0.2004	0.9534		0.2676	0.2754	0.0042	0.1872
	Confusa	0.6198	0.0234	0.482	0.3078		0.4504	0.5822	0.1434									Confusa	0.2172	0.0118	0.1858	0.2862		0.752	0.164	0.827
	Hermias	0.656	0.014	0.991	0.589	0.433		0.634	0.203									Hermias	0.1718	0.0012	0.1478	0.2948	0.7596		<0.001	0.4938
	Mamercus	0.9304	0.0076	0.7904	0.4598	0.5618	0.6284		0.1146									Mamercus	<0.001	<0.001	<0.001	0.0034	0.186	<0.001		0.1962
	Mothone	0.171	0.459	0.32	0.708	0.147	0.198	0.111										Mothone	0.1534	0.0066	0.1248	0.1884	0.8392	0.4908	0.2146
	C) Principal Component Analysis (PCA) on transect spectral data (Q for UV, B and LW spectral channels)
						PCA individual scores
	Topography	Height	Replicate	Day	Time of Day	PC1 (97.57% VAR)	PC2 (2.3% VAR)	PC3 (0.12% VAR)
	Ridge	1	1	20	Late_morning	-0.988873	0.0448475	-0.0147501
	Ridge	1	1	21	Early_morning	-0.0449214	0.227326	0.00575341
	Ridge	1	1	1	Early_morning	-0.774186	0.023004	-0.0413181
	Ridge	1	1	2	Afternoon	-0.790264	0.0652073	-0.00547873
	Ridge	1	1	6	Afternoon	-0.574287	0.113644	-0.000950162
	Ridge	1	1	8	Afternoon	0.403468	-0.107777	0.0525221
	Ridge	1	1	12	Afternoon	-0.0733151	-0.000839812	0.00439264
	Ridge	1	1	14	Late_morning	1.41624	0.0382872	0.00414315
	Ridge	1	1	16	Late_morning	-0.748601	-0.0284617	0.00629828
	Ridge	1	1	18	Afternoon	0.243566	0.0287728	-0.064747
	Ridge	2	1	20	Late_morning	-0.505739	-0.00150536	-0.0541046
	Ridge	2	1	21	Early_morning	0.856676	0.14675	-0.109034
	Ridge	2	1	1	Early_morning	-1.03725	-0.0179658	-0.0317615
	Ridge	2	1	2	Afternoon	-0.78468	-0.038145	-0.00590057
	Ridge	2	1	6	Afternoon	-0.513036	0.197766	0.0673677
	Ridge	2	1	8	Afternoon	-0.318327	-0.0423144	0.00389221
	Ridge	2	1	12	Afternoon	-0.607199	0.00651969	0.0237091
	Ridge	2	1	14	Late_morning	-0.672805	-0.0184532	-0.0284128
	Ridge	2	1	16	Late_morning	0.855698	-0.0512478	-0.00280356
	Ridge	2	1	18	Afternoon	-0.103537	0.0431449	-0.0639503
	Ridge	3	1	20	Late_morning	-0.473189	0.0213485	-0.0505316
	Ridge	3	1	21	Early_morning	-0.54068	-0.0612237	-0.0276062
	Ridge	3	1	1	Early_morning	-1.1253	-0.0353058	-0.0211133
	Ridge	3	1	2	Afternoon	-0.465606	-0.0529232	-0.0290279
	Ridge	3	1	6	Afternoon	0.0930223	0.0510049	-0.0518008
	Ridge	3	1	8	Afternoon	1.25273	-0.0465912	-0.0468275
	Ridge	3	1	12	Afternoon	0.309953	-0.0447621	-0.039293
	Ridge	3	1	14	Late_morning	0.554416	-0.0756254	-0.0365058
	Ridge	3	1	16	Late_morning	-0.346726	-0.0417138	-0.0349019
	Ridge	3	1	18	Afternoon	-0.476487	-0.110967	-0.015631
	Ridge	4	1	20	Late_morning	-0.60385	0.163996	0.0405331
	Ridge	4	1	21	Early_morning	-0.101686	-0.0726217	0.00629488
	Ridge	4	1	1	Early_morning	-0.826478	0.00132992	-0.0300879
	Ridge	4	1	2	Afternoon	-0.547861	-0.0428838	-0.0333378
	Ridge	4	1	6	Afternoon	-0.440981	-0.0353032	-0.035002
	Ridge	4	1	8	Afternoon	4.70637	0.16566	-0.196264
	Ridge	4	1	12	Afternoon	0.00613407	-0.0333762	-0.0458035
	Ridge	4	1	14	Late_morning	1.54798	0.0754438	-0.116034
	Ridge	4	1	16	Late_morning	0.205424	0.0631426	-0.0635943
	Ridge	4	1	18	Afternoon	-0.463044	-0.0111964	-0.0422385
	Ridge	1	10	19	Early_morning	-0.26917	-0.135072	-0.00973242
	Ridge	1	10	21	Afternoon	-0.995549	-0.0720741	-0.0106173
	Ridge	1	10	1	Afternoon	-0.136826	0.0829311	0.0120826
	Ridge	1	10	2	Afternoon	-0.0758539	-0.254063	0.0501095
	Ridge	1	10	5	Late_morning	-1.03878	-0.0469716	-0.0140274
	Ridge	1	10	8	Early_morning	-0.674917	-0.0103246	-0.035641
	Ridge	1	10	12	Early_morning	-0.484716	0.000912779	-0.0434176
	Ridge	1	10	13	Afternoon	-0.550735	0.222421	0.0374418
	Ridge	1	10	15	Late_morning	-0.0616572	-0.266037	0.0195347
	Ridge	1	10	17	Late_morning	-0.616704	-0.0472272	-0.0239433
	Ridge	2	10	19	Early_morning	-0.481939	-0.0207694	-0.0248342
	Ridge	2	10	21	Afternoon	-0.866771	-0.0333317	-0.0216628
	Ridge	2	10	1	Afternoon	1.48797	0.574698	0.108154
	Ridge	2	10	2	Afternoon	1.59497	0.117268	-0.132443
	Ridge	2	10	5	Late_morning	-0.462342	0.0113747	-0.04289
	Ridge	2	10	8	Early_morning	2.0747	0.00446462	-0.0707292
	Ridge	2	10	12	Early_morning	-0.804492	-0.0302495	-0.0272761
	Ridge	2	10	13	Afternoon	-0.547768	-0.0672789	-0.0405256
	Ridge	2	10	15	Late_morning	0.222454	0.0188911	-0.102411
	Ridge	2	10	17	Late_morning	6.78935	1.04965	-0.054463
	Ridge	3	10	19	Early_morning	-0.143075	0.198013	0.0270966
	Ridge	3	10	21	Afternoon	0.612382	0.0778394	-0.11705
	Ridge	3	10	1	Afternoon	-0.533394	-0.108747	-0.0166228
	Ridge	3	10	2	Afternoon	2.88748	0.207216	-0.145771
	Ridge	3	10	5	Late_morning	-0.120798	-0.0244382	-0.0716541
	Ridge	3	10	8	Early_morning	-0.751475	-0.0649481	-0.0117599
	Ridge	3	10	12	Early_morning	-0.953518	-0.0375119	-0.0223166
	Ridge	3	10	13	Afternoon	-0.599424	-0.0936072	-0.0184709
	Ridge	3	10	15	Late_morning	-0.214654	-0.124835	-0.00388322
	Ridge	3	10	17	Late_morning	-0.68114	-0.10201	-0.0149169
	Ridge	4	10	19	Early_morning	0.314723	-0.128227	-0.0123789
	Ridge	4	10	21	Afternoon	-0.4377	-0.0835211	-0.0201325
	Ridge	4	10	1	Afternoon	0.224639	-0.131415	0.00346831
	Ridge	4	10	2	Afternoon	1.29857	-0.129113	-0.0155849
	Ridge	4	10	5	Late_morning	-0.452181	-0.0671436	-0.0278942
	Ridge	4	10	8	Early_morning	0.0169046	-0.0524603	-0.0198937
	Ridge	4	10	12	Early_morning	0.0554215	-0.0710329	-0.0203763
	Ridge	4	10	13	Afternoon	7.58903	-0.159805	0.0432099
	Ridge	4	10	15	Late_morning	0.0993285	0.177675	0.0548902
	Ridge	4	10	17	Late_morning	1.25956	-0.0489552	0.00409786
	Ridge	1	2	20	Late_morning	-0.948318	0.0397208	-0.0114236
	Ridge	1	2	1	Early_morning	-0.783552	-0.0282258	-0.0167113
	Ridge	1	2	2	Afternoon	-0.100433	0.142773	0.0171248
	Ridge	1	2	4	Afternoon	1.44109	0.440868	0.0599966
	Ridge	1	2	11	Early_morning	-0.752563	-0.002898	-0.0126539
	Ridge	1	2	14	Late_morning	-0.345834	-0.0214225	0.0051413
	Ridge	1	2	16	Late_morning	-0.529301	-0.043778	0.00534549
	Ridge	1	2	18	Late_morning	-0.654641	-0.0216585	0.00060933
	Ridge	2	2	20	Late_morning	-0.929833	-0.0315858	-0.0196588
	Ridge	2	2	1	Early_morning	3.84042	0.710017	0.101029
	Ridge	2	2	2	Afternoon	0.467585	0.137788	-0.01185
	Ridge	2	2	4	Afternoon	2.66252	0.479104	-0.000273021
	Ridge	2	2	8	Afternoon	0.0219379	-0.0926447	0.0692401
	Ridge	2	2	11	Early_morning	-1.00552	-0.00547858	0.000211548
	Ridge	2	2	14	Late_morning	-0.576301	0.0295383	0.0386085
	Ridge	2	2	16	Late_morning	-0.41714	-0.049554	0.0300032
	Ridge	2	2	18	Late_morning	0.301299	0.188	0.070602
	Ridge	3	2	20	Late_morning	-0.524233	0.0930406	-0.00533392
	Ridge	3	2	1	Early_morning	0.738954	0.202809	-0.0190166
	Ridge	3	2	2	Afternoon	2.93313	0.719838	-0.00277236
	Ridge	3	2	4	Afternoon	-0.0853332	-0.184147	0.047558
	Ridge	3	2	8	Afternoon	0.30427	0.217851	0.0458009
	Ridge	3	2	11	Early_morning	-0.0351999	0.216611	0.0537779
	Ridge	3	2	14	Late_morning	-0.26614	0.0224753	0.00640575
	Ridge	3	2	16	Late_morning	1.38705	0.131024	0.0053846
	Ridge	3	2	18	Late_morning	-0.608438	0.0212261	-0.00777515
	Ridge	4	2	20	Late_morning	-0.70802	0.0325855	-0.0131791
	Ridge	4	2	1	Early_morning	-0.0385365	0.162931	0.0399741
	Ridge	4	2	2	Afternoon	2.53989	0.783692	-0.00871735
	Ridge	4	2	4	Afternoon	-0.291802	0.137362	-0.023235
	Ridge	4	2	8	Afternoon	0.439014	0.193569	0.000276604
	Ridge	4	2	11	Early_morning	0.337637	0.245185	0.030417
	Ridge	4	2	14	Late_morning	0.0245291	0.218491	0.0549499
	Ridge	4	2	16	Late_morning	0.372967	0.0864995	0.0477895
	Ridge	4	2	18	Late_morning	-0.321909	0.0350739	0.0367833
	Ridge	1	3	20	Late_morning	1.43603	0.0339224	0.0380379
	Ridge	1	3	21	Early_morning	-0.050804	-0.0377993	0.0202221
	Ridge	1	3	1	Early_morning	-0.660741	0.0716793	0.00576649
	Ridge	1	3	2	Afternoon	-0.973807	-0.0359954	-0.0109209
	Ridge	1	3	3	Early_morning	-0.840391	-0.0440956	0.00713394
	Ridge	1	3	9	Afternoon	0.516851	0.259521	0.0438832
	Ridge	1	3	12	Afternoon	-0.714816	0.0551824	-0.000732383
	Ridge	1	3	14	Late_morning	-0.078386	0.190387	0.013465
	Ridge	1	3	16	Late_morning	-0.300844	0.128173	-0.00469245
	Ridge	1	3	18	Late_morning	-0.0466993	0.138212	0.0269594
	Ridge	2	3	20	Late_morning	-0.205148	0.109146	0.023004
	Ridge	2	3	21	Early_morning	-0.205009	0.0980848	0.0163194
	Ridge	2	3	1	Early_morning	-0.229146	0.0959993	0.00373462
	Ridge	2	3	2	Afternoon	-0.877952	-0.00646048	-0.00888371
	Ridge	2	3	3	Early_morning	0.975145	0.167389	0.0492201
	Ridge	2	3	9	Afternoon	0.948788	0.192612	0.0547895
	Ridge	2	3	12	Afternoon	0.0585689	0.154116	0.0287389
	Ridge	2	3	14	Late_morning	-0.329687	0.0675226	0.00919476
	Ridge	2	3	16	Late_morning	-0.658887	0.0253888	-0.00217222
	Ridge	2	3	18	Late_morning	-0.334924	0.0599177	0.000648295
	Ridge	3	3	20	Late_morning	0.38521	0.158538	0.00354571
	Ridge	3	3	21	Early_morning	-0.58739	0.0601682	-0.0146733
	Ridge	3	3	1	Early_morning	0.541195	0.229796	0.0137902
	Ridge	3	3	2	Afternoon	-0.439377	0.0545313	-0.0184564
	Ridge	3	3	3	Early_morning	-0.293607	0.115099	-0.0148591
	Ridge	3	3	9	Afternoon	1.09026	0.451794	0.0752375
	Ridge	3	3	12	Afternoon	-0.686037	0.0979772	-0.00163361
	Ridge	3	3	14	Late_morning	-0.230702	0.136852	0.00303038
	Ridge	3	3	16	Late_morning	0.559058	0.310267	0.0221799
	Ridge	3	3	18	Late_morning	0.0245045	0.109122	0.00930509
	Ridge	4	3	20	Late_morning	1.46151	0.490206	0.111081
	Ridge	4	3	21	Early_morning	1.13879	0.253895	0.0259901
	Ridge	4	3	1	Early_morning	0.965755	0.435518	0.0336876
	Ridge	4	3	2	Afternoon	0.351219	0.238137	0.0208753
	Ridge	4	3	3	Early_morning	-0.839877	0.0155324	-0.00945307
	Ridge	4	3	9	Afternoon	1.43051	0.252229	0.0581456
	Ridge	4	3	12	Afternoon	0.509686	0.253211	0.029774
	Ridge	4	3	14	Late_morning	0.112167	0.243082	0.0362099
	Ridge	4	3	16	Late_morning	-0.427424	0.126174	0.013475
	Ridge	4	3	18	Late_morning	-0.108993	0.189233	0.0261177
	Ridge	1	4	20	Late_morning	0.064393	0.084945	0.0773109
	Ridge	1	4	21	Late_morning	-0.912889	-0.0113066	0.00454887
	Ridge	1	4	1	Early_morning	-0.686523	0.0866535	0.00591872
	Ridge	1	4	2	Afternoon	-1.11675	-0.0175962	-0.0119953
	Ridge	1	4	3	Afternoon	-0.950974	-0.00902213	0.000444481
	Ridge	1	4	9	Early_morning	-0.943523	-0.0844038	-0.012906
	Ridge	1	4	12	Afternoon	0.0492938	-0.25925	0.0152536
	Ridge	1	4	14	Late_morning	-0.794115	-0.0692933	-0.00728764
	Ridge	1	4	16	Late_morning	-0.834327	-0.0202211	-0.000425891
	Ridge	1	4	18	Late_morning	-0.574123	-0.179846	-0.0316226
	Ridge	2	4	20	Late_morning	-0.66057	-0.162238	-0.0330482
	Ridge	2	4	21	Late_morning	-0.778766	-0.0981482	-0.030501
	Ridge	2	4	1	Early_morning	3.34569	-1.01321	0.00195385
	Ridge	2	4	2	Afternoon	-1.12382	-0.0622927	-0.0179682
	Ridge	2	4	3	Afternoon	-0.677748	-0.178018	0.000276884
	Ridge	2	4	9	Early_morning	-1.0235	-0.0949098	-0.00671866
	Ridge	2	4	12	Afternoon	-0.659605	-0.197884	0.00721076
	Ridge	2	4	14	Late_morning	-0.982903	0.0175034	-0.00518716
	Ridge	2	4	16	Late_morning	3.40819	0.58306	0.317512
	Ridge	2	4	18	Late_morning	29.2827	-0.916413	-0.704152
	Ridge	3	4	20	Late_morning	-0.210943	-0.130778	0.0368778
	Ridge	3	4	21	Late_morning	-0.520607	-0.0356229	0.0297936
	Ridge	3	4	1	Early_morning	1.29966	0.0897934	0.0118725
	Ridge	3	4	2	Afternoon	-1.10713	-0.0498239	-0.0101191
	Ridge	3	4	3	Afternoon	-0.521164	-0.148227	0.0384557
	Ridge	3	4	9	Early_morning	-0.288439	-0.119285	-0.0281488
	Ridge	3	4	12	Afternoon	-0.0244964	-0.124485	-0.0244068
	Ridge	3	4	14	Late_morning	-0.69466	-0.0732295	-0.0160024
	Ridge	3	4	16	Late_morning	0.691937	-0.183677	-0.0192712
	Ridge	3	4	18	Late_morning	-0.00156425	-0.00447328	0.00731879
	Ridge	4	4	20	Late_morning	0.0651339	0.0830266	-0.0119611
	Ridge	4	4	21	Late_morning	0.125602	0.101849	-0.00512618
	Ridge	4	4	1	Early_morning	-0.699948	0.0448457	-0.00123243
	Ridge	4	4	2	Afternoon	-1.08093	-0.0267507	-0.00861406
	Ridge	4	4	3	Afternoon	-0.718675	-0.0606131	0.020011
	Ridge	4	4	9	Early_morning	-0.540876	-0.0417239	0.0220444
	Ridge	4	4	12	Afternoon	5.8181	0.0869482	0.344056
	Ridge	4	4	14	Late_morning	2.95047	1.0559	0.169574
	Ridge	4	4	16	Late_morning	0.98741	0.289215	0.0661911
	Ridge	4	4	18	Late_morning	0.201025	0.260601	0.0302082
	Ridge	1	5	20	Late_morning	-0.594859	0.0850856	0.0177732
	Ridge	1	5	21	Late_morning	0.397373	0.284802	0.0699193
	Ridge	1	5	1	Late_morning	-0.246961	0.0590977	0.0149236
	Ridge	1	5	2	Afternoon	-1.05106	0.011236	-0.0110415
	Ridge	1	5	5	Early_morning	-0.314262	0.17365	0.0149103
	Ridge	1	5	7	Early_morning	-0.443081	0.00903773	0.0170468
	Ridge	1	5	10	Afternoon	-0.803628	0.0217483	-0.00161554
	Ridge	1	5	14	Early_morning	-0.108312	0.108053	0.0334911
	Ridge	1	5	16	Late_morning	-0.244633	0.148739	0.0177223
	Ridge	1	5	18	Late_morning	0.408165	0.225002	0.042592
	Ridge	2	5	20	Late_morning	-0.770795	0.0201865	0.000786862
	Ridge	2	5	21	Late_morning	2.26232	0.430179	0.112739
	Ridge	2	5	1	Late_morning	-0.500116	-0.153883	0.0440001
	Ridge	2	5	2	Afternoon	-0.781937	-0.0580005	-0.0136638
	Ridge	2	5	5	Early_morning	-0.573727	-0.0124289	-0.00424113
	Ridge	2	5	7	Early_morning	-0.885046	-0.0519061	-0.0173287
	Ridge	2	5	10	Afternoon	0.571529	-0.0696459	-0.0139622
	Ridge	2	5	14	Early_morning	-0.657511	-0.141457	0.00124882
	Ridge	2	5	16	Late_morning	0.123211	-0.304263	0.0377361
	Ridge	2	5	18	Late_morning	-0.721305	-0.148125	0.0172998
	Ridge	3	5	20	Late_morning	-0.594454	-0.076082	-0.0641259
	Ridge	3	5	1	Late_morning	2.78977	0.491766	0.0566606
	Ridge	3	5	21	Late_morning	1.94465	-0.0253314	-0.227648
	Ridge	3	5	2	Afternoon	-0.819957	-0.0894178	-0.00906585
	Ridge	3	5	5	Early_morning	-0.477543	0.143542	-0.0148668
	Ridge	3	5	7	Early_morning	-0.167633	0.300578	0.0458238
	Ridge	3	5	10	Afternoon	6.58165	0.235387	-0.0420046
	Ridge	3	5	14	Early_morning	0.257273	0.112136	-0.0165308
	Ridge	3	5	16	Late_morning	0.280513	0.156677	0.00643875
	Ridge	3	5	18	Late_morning	-0.448695	0.0597305	-0.00827699
	Ridge	4	5	20	Late_morning	-0.820923	0.00219945	-0.0141403
	Ridge	4	5	1	Late_morning	-0.181618	0.117465	0.0202549
	Ridge	4	5	21	Late_morning	0.813389	0.0905139	-0.0204531
	Ridge	4	5	2	Afternoon	0.078391	0.0669645	-0.0152543
	Ridge	4	5	5	Early_morning	-0.141648	0.0967578	-0.0112388
	Ridge	4	5	7	Early_morning	-0.0422492	0.108432	-0.0250766
	Ridge	4	5	10	Afternoon	1.64116	0.0269309	-0.0883764
	Ridge	4	5	14	Early_morning	0.394737	0.220686	-0.00290384
	Ridge	4	5	16	Late_morning	13.5974	2.78839	0.185781
	Ridge	4	5	18	Late_morning	-0.675273	0.0559719	-0.0171476
	Valley	1	7	20	Late_morning	0.315723	0.276874	0.0594273
	Valley	1	7	1	Late_morning	-0.579545	0.0368005	0.0140948
	Valley	1	7	2	Afternoon	1.1273	0.2622	0.0882782
	Valley	1	7	3	Early_morning	-0.239857	0.153686	0.0233422
	Valley	1	7	9	Early_morning	-0.485009	-0.0127383	-0.0101701
	Valley	1	7	11	Late_morning	-0.131197	-0.0873593	-0.0305938
	Valley	1	7	14	Early_morning	-0.0309106	-0.0283234	-0.0609971
	Valley	1	7	16	Late_morning	-0.483192	0.0488551	-0.0338129
	Valley	1	7	16	Late_morning	-0.539429	-0.0516847	0.0211567
	Valley	1	7	18	Late_morning	-0.156277	0.0592587	0.0407856
	Valley	2	7	20	Late_morning	-0.870533	0.0421049	-0.000787298
	Valley	2	7	1	Late_morning	-0.774227	-0.158757	-0.0135172
	Valley	2	7	2	Afternoon	-0.963897	-0.0507578	-0.00173617
	Valley	2	7	3	Early_morning	-0.482162	-0.0886119	0.0335198
	Valley	2	7	9	Early_morning	-0.643549	-0.0793618	0.0340519
	Valley	2	7	11	Late_morning	-0.850164	-0.0413573	0.0121898
	Valley	2	7	16	Late_morning	-0.00623215	0.159538	0.0163491
	Valley	2	7	16	Late_morning	0.256615	0.246987	0.0135507
	Valley	2	7	18	Late_morning	-0.750073	-0.155536	-0.0198778
	Valley	3	7	20	Late_morning	-0.695432	-0.183842	-0.0174768
	Valley	3	7	1	Late_morning	3.87053	-0.241604	0.16341
	Valley	3	7	2	Afternoon	-0.675607	-0.186629	-0.0122532
	Valley	3	7	3	Early_morning	1.03584	-0.509626	0.0527434
	Valley	3	7	9	Early_morning	-0.855031	-0.109684	-0.0103681
	Valley	3	7	11	Late_morning	-0.691658	-0.135698	-0.0211567
	Valley	3	7	18	Late_morning	-0.385694	-0.161175	-0.0321812
	Valley	4	7	20	Late_morning	1.2751	0.296962	0.121162
	Valley	4	7	1	Late_morning	11.4258	-0.178717	0.57302
	Valley	4	7	2	Afternoon	1.36719	0.47091	-0.0283278
	Valley	4	7	3	Early_morning	2.7932	-0.577003	-0.0364807
	Valley	4	7	9	Early_morning	-0.450064	-0.0582502	-0.0220879
	Valley	4	7	11	Late_morning	-0.453056	-0.103674	-0.0147583
	Valley	4	7	18	Late_morning	10.5005	-3.45596	0.519857
	Ridge	1	7	19	Late_morning	-0.488238	-0.0456048	-0.0067496
	Ridge	1	7	1	Late_morning	-0.440124	-0.0812659	0.000352047
	Ridge	1	7	5	Early_morning	0.0716487	-0.195479	-0.00454591
	Ridge	1	7	7	Early_morning	-0.215666	-0.0837013	-0.0218676
	Ridge	1	7	10	Afternoon	1.83629	0.0650551	-0.0452871
	Ridge	1	7	13	Early_morning	0.35022	-0.0222431	-0.0879667
	Ridge	1	7	15	Afternoon	0.874081	0.188481	0.126486
	Ridge	1	7	17	Late_morning	-0.696182	0.0020077	0.00649816
	Ridge	2	7	19	Late_morning	1.42189	0.162092	0.0546925
	Ridge	2	7	1	Late_morning	0.717933	-0.00893447	-0.144539
	Ridge	2	7	5	Early_morning	4.54634	0.308717	0.0202038
	Ridge	2	7	7	Early_morning	4.83061	-0.439819	0.122312
	Ridge	2	7	10	Afternoon	-0.66155	-0.0786913	-0.0160627
	Ridge	2	7	13	Early_morning	-0.18226	-0.0767724	-0.0261091
	Ridge	2	7	15	Afternoon	0.0790795	-0.139942	-0.0137981
	Ridge	2	7	17	Late_morning	2.35296	-0.0587271	-0.244735
	Ridge	3	7	19	Late_morning	0.666757	-0.11794	-0.0514978
	Ridge	3	7	1	Late_morning	2.57729	0.148699	-0.0817373
	Ridge	3	7	5	Early_morning	-0.0859938	0.093057	0.000221927
	Ridge	3	7	7	Early_morning	-0.51407	0.0517851	-0.000597665
	Ridge	3	7	10	Afternoon	1.45521	-0.312401	0.0561805
	Ridge	3	7	13	Early_morning	0.363427	0.133765	0.0183365
	Ridge	3	7	15	Afternoon	1.10342	-0.115365	-0.114183
	Ridge	3	7	17	Late_morning	-0.490007	-0.0333262	-0.0578133
	Ridge	4	7	19	Late_morning	2.10034	0.0058075	-0.0183266
	Ridge	4	7	1	Late_morning	0.222785	-0.200382	0.0483352
	Ridge	4	7	5	Early_morning	1.40788	0.281715	-0.0316861
	Ridge	4	7	7	Early_morning	-0.535776	-0.0534234	0.00254158
	Ridge	4	7	10	Afternoon	0.837599	0.0651066	0.00997674
	Ridge	4	7	13	Early_morning	-0.556661	-0.0551617	-0.00442669
	Ridge	4	7	15	Afternoon	0.460226	-0.0736605	0.016155
	Ridge	4	7	17	Late_morning	-0.45082	-0.0639387	-0.000583974
	Ridge	1	8	19	Afternoon	-0.818427	-0.0458691	-0.0053616
	Ridge	1	8	1	Late_morning	3.54103	0.158289	-0.0286533
	Ridge	1	7	2	Afternoon	-0.132265	0.258513	0.0312247
	Ridge	1	8	2	Afternoon	-0.0137434	-0.0250628	0.00960549
	Ridge	1	8	4	Late_morning	-0.708892	-0.0310262	-0.00810848
	Ridge	1	8	6	Late_morning	-0.403377	-0.0448777	0.031979
	Ridge	1	8	7	Late_morning	0.011372	0.218799	-0.0187333
	Ridge	1	8	10	Late_morning	3.8948	-1.52108	0.0515724
	Ridge	1	8	13	Early_morning	-0.0338226	-0.26989	0.00848648
	Ridge	1	8	15	Late_morning	-0.350265	-0.0504333	0.0110969
	Ridge	1	8	17	Late_morning	-0.721881	0.00993522	-0.022083
	Ridge	2	8	19	Afternoon	-0.334316	-0.00456076	-0.0270679
	Ridge	2	8	1	Late_morning	0.77437	0.301002	0.0372516
	Ridge	2	7	2	Afternoon	-0.535166	0.0840428	-0.00372649
	Ridge	2	8	2	Afternoon	0.561829	0.222163	0.021383
	Ridge	2	8	4	Late_morning	-0.0409217	0.0964787	0.0116667
	Ridge	2	8	6	Late_morning	0.0816438	0.169195	0.024372
	Ridge	2	8	7	Late_morning	-0.451976	0.00816979	0.0207237
	Ridge	2	8	10	Late_morning	-0.53872	0.00566436	0.0275579
	Ridge	2	8	13	Early_morning	-0.98326	-0.0125981	-0.00433774
	Ridge	2	8	15	Late_morning	-0.494633	0.0788993	0.0214801
	Ridge	2	8	17	Late_morning	0.236268	0.250904	0.0254748
	Ridge	3	8	19	Afternoon	0.985487	0.401601	0.0598369
	Ridge	3	8	1	Late_morning	0.694401	-0.150101	0.0178488
	Ridge	3	7	2	Afternoon	-0.428819	0.0928224	-0.00199283
	Ridge	3	8	2	Afternoon	0.096034	0.0678525	0.00416506
	Ridge	3	8	4	Late_morning	0.507669	0.111253	0.0216262
	Ridge	3	8	6	Late_morning	2.27718	0.269564	0.0462767
	Ridge	3	8	7	Late_morning	-0.427637	-0.0122631	-0.0039856
	Ridge	3	8	10	Late_morning	1.52782	-0.118782	0.231759
	Ridge	3	8	13	Early_morning	-0.861173	0.0177491	0.010722
	Ridge	3	8	15	Late_morning	1.09443	0.0203654	0.0215061
	Ridge	3	8	17	Late_morning	1.08105	-0.202304	0.074094
	Ridge	4	8	19	Afternoon	-0.628039	-0.0642169	-0.0110825
	Ridge	4	8	1	Late_morning	1.63299	-0.106258	-0.260864
	Ridge	4	7	2	Afternoon	-0.581593	0.0120628	0.00206179
	Ridge	4	8	2	Afternoon	1.53724	0.0339674	-0.0498854
	Ridge	4	8	4	Late_morning	-0.708643	-0.0796396	-0.00357254
	Ridge	4	8	6	Late_morning	0.890403	-0.29735	0.0527628
	Ridge	4	8	7	Late_morning	1.4577	-0.509783	0.115779
	Ridge	4	8	10	Late_morning	-0.286088	-0.290691	0.0431018
	Ridge	4	8	13	Early_morning	-0.162711	-0.0600586	-0.0849768
	Ridge	4	8	15	Late_morning	1.63796	-0.0197883	-0.164844
	Ridge	4	8	17	Late_morning	0.218332	-0.0679667	-0.107267
	Ridge	1	9	19	Late_morning	-0.214342	-0.0640863	-0.0522897
	Ridge	1	9	21	Afternoon	-0.712698	-0.0464844	-0.0338916
	Ridge	1	9	1	Late_morning	-0.354003	0.0362681	-0.017429
	Ridge	1	9	2	Afternoon	-0.678244	-0.0858449	0.00286544
	Ridge	1	9	8	Late_morning	-0.46217	-0.153791	0.013762
	Ridge	1	9	11	Afternoon	-1.06451	-0.0542691	-0.013773
	Ridge	1	9	13	Late_morning	-0.79957	-0.0845522	-0.00636611
	Ridge	1	9	15	Early_morning	-1.14037	-0.0441717	-0.020654
	Ridge	1	9	17	Late_morning	-0.981982	-0.0652158	-0.0158934
	Ridge	2	9	19	Late_morning	0.512057	0.0965671	-0.00937117
	Ridge	2	9	21	Afternoon	-1.02073	-0.0632388	-0.00386182
	Ridge	2	9	1	Late_morning	0.0771367	-0.152804	-0.0453463
	Ridge	2	9	2	Afternoon	-0.326021	-0.174932	0.0436349
	Ridge	2	9	8	Late_morning	0.138171	-0.039203	0.0252984
	Ridge	2	9	11	Afternoon	-0.373012	-0.0931841	-0.00755843
	Ridge	2	9	13	Late_morning	1.09048	-0.0362991	0.00195519
	Ridge	2	9	15	Early_morning	-0.656678	-0.00870341	-0.0139098
	Ridge	2	9	17	Late_morning	-0.166576	-0.151627	-0.0542535
	Ridge	3	9	19	Late_morning	0.463634	-0.110753	-0.0674943
	Ridge	3	9	21	Afternoon	-0.806741	-0.0547478	-0.027954
	Ridge	3	9	1	Late_morning	3.71352	-1.85193	0.148644
	Ridge	3	9	2	Afternoon	-0.683051	-0.152618	0.0028146
	Ridge	3	9	8	Late_morning	-0.614724	-0.140537	0.0336483
	Ridge	3	9	11	Afternoon	-0.995423	-0.0788223	-0.0180529
	Ridge	3	9	13	Late_morning	3.44907	1.18303	0.0977621
	Ridge	3	9	15	Early_morning	-1.01769	-0.033767	-0.00505383
	Ridge	3	9	17	Late_morning	-0.15092	-0.0136342	0.0701811
	Ridge	4	9	19	Late_morning	1.95825	0.072824	-0.00231441
	Ridge	4	9	21	Afternoon	-0.738404	-0.0500889	0.00897153
	Ridge	4	9	1	Late_morning	-0.560236	-0.0616736	0.000626364
	Ridge	4	9	2	Afternoon	-0.614984	-0.0854796	0.0167662
	Ridge	4	9	8	Late_morning	-0.801235	-0.0834887	0.00975342
	Ridge	4	9	11	Afternoon	-0.70352	-0.0650741	0.0145143
	Ridge	4	9	13	Late_morning	0.0399988	-0.0476068	0.00602634
	Ridge	4	9	15	Early_morning	-0.799635	-0.0465712	-0.0118995
	Ridge	4	9	17	Late_morning	-0.028861	-0.0983466	0.0166282
	Valley	1	1	20	Late_morning	-0.435489	-0.0832985	0.049784
	Valley	1	1	21	Early_morning	-0.834203	-0.0747072	0.0130711
	Valley	1	1	1	Early_morning	-0.143527	0.00212843	0.0275673
	Valley	1	1	2	Afternoon	-1.08474	-0.0439681	-0.000838743
	Valley	1	1	6	Afternoon	-0.489273	-0.141163	0.0419916
	Valley	1	1	12	Afternoon	-0.769131	-0.0132611	-0.0256218
	Valley	1	1	14	Late_morning	-0.719626	0.0167534	-0.031904
	Valley	1	1	16	Late_morning	0.498038	0.133393	0.0664383
	Valley	1	1	18	Afternoon	-0.771692	-0.0174442	-0.00207779
	Valley	2	1	20	Late_morning	0.51103	-0.0366324	0.0592797
	Valley	2	1	21	Early_morning	1.54999	0.473795	-0.0264935
	Valley	2	1	1	Early_morning	0.0781505	-0.00568158	-0.0269647
	Valley	2	1	2	Afternoon	-0.535982	0.0849377	-0.0258151
	Valley	2	1	6	Afternoon	0.814829	-0.165175	-0.01533
	Valley	2	1	12	Afternoon	0.782654	-0.0346276	-0.129564
	Valley	2	1	14	Late_morning	1.19414	0.059572	-0.160432
	Valley	2	1	16	Late_morning	-0.145895	0.00805331	-0.0758295
	Valley	2	1	18	Afternoon	-0.486285	-0.0878641	-0.0192661
	Valley	3	1	20	Late_morning	-0.608036	-0.0322343	-0.0307489
	Valley	3	1	21	Early_morning	0.15085	-0.0532664	-0.0391731
	Valley	3	1	1	Early_morning	2.30882	0.583089	0.101849
	Valley	3	1	2	Afternoon	-0.708805	0.0396971	-0.0238175
	Valley	3	1	6	Afternoon	1.93991	0.325071	-0.047456
	Valley	3	1	12	Afternoon	-0.768705	-0.0620657	0.0125431
	Valley	3	1	14	Late_morning	-0.948652	-0.0355423	-0.000114857
	Valley	3	1	16	Late_morning	-0.339925	0.129783	0.0286198
	Valley	3	1	18	Afternoon	-0.609246	-0.0261005	0.025317
	Valley	4	1	20	Late_morning	1.22724	0.274082	0.0903764
	Valley	4	1	21	Early_morning	-0.572042	0.0538831	0.0174081
	Valley	4	1	1	Early_morning	7.24007	-0.275909	-0.195746
	Valley	4	1	2	Afternoon	-0.375269	0.103839	0.0235179
	Valley	4	1	6	Afternoon	0.0971985	-0.0732993	0.0595853
	Valley	4	1	12	Afternoon	-0.460989	-0.115228	0.0344066
	Valley	4	1	14	Late_morning	-0.477269	0.0843929	0.0504429
	Valley	4	1	16	Late_morning	1.1618	0.136613	0.089005
	Valley	4	1	18	Afternoon	2.58673	-1.47059	0.0987029
	Valley	1	10	19	Early_morning	-0.478113	0.110118	0.0525614
	Valley	1	10	21	Afternoon	-0.177797	-0.30458	0.0148074
	Valley	1	10	1	Afternoon	-0.0701582	-0.0297842	-0.00781355
	Valley	2	10	2	Afternoon	0.42812	0.356498	0.0538202
	Valley	2	10	2	Afternoon	-0.844726	0.0320565	-0.00803452
	Valley	1	10	5	Late_morning	-1.17478	-0.0542411	-0.0152324
	Valley	1	10	8	Late_morning	-0.765508	-0.113393	0.023853
	Valley	1	10	12	Early_morning	-0.977239	-0.0782724	0.00168174
	Valley	1	10	13	Late_morning	-0.142474	-0.14422	-0.0141131
	Valley	2	10	19	Early_morning	-0.212696	-0.130129	-0.0182094
	Valley	2	10	21	Afternoon	0.0810246	-0.254097	-0.0265886
	Valley	2	10	1	Afternoon	-0.90976	-0.0780995	-0.00514041
	Valley	2	10	5	Late_morning	-1.00867	-0.0726158	-0.0288672
	Valley	2	10	8	Late_morning	-0.146668	-0.200585	-0.0504143
	Valley	2	10	12	Early_morning	-0.952728	-0.0797225	-0.0281281
	Valley	2	10	13	Late_morning	-0.313541	-0.057712	-0.0435596
	Valley	2	10	15	Late_morning	0.500302	-0.047062	-0.0622219
	Valley	2	10	17	Late_morning	0.110076	-0.0935012	0.0356535
	Valley	3	10	19	Early_morning	-0.460094	-0.136418	0.00700925
	Valley	3	10	21	Afternoon	-0.820433	-0.0350463	-0.00278161
	Valley	3	10	1	Afternoon	-1.04425	-0.0524032	-0.00260408
	Valley	3	10	5	Late_morning	-1.02944	-0.0369566	-0.0125104
	Valley	3	10	8	Late_morning	-0.412173	-0.0438776	0.0542819
	Valley	3	10	12	Early_morning	-0.618661	-0.128041	0.0341654
	Valley	3	10	13	Late_morning	0.260402	-0.00443694	0.0575672
	Valley	3	10	15	Late_morning	-0.267016	-0.136091	0.0511495
	Valley	3	10	17	Late_morning	-1.0047	-0.0558014	-0.00362442
	Valley	4	10	19	Early_morning	-0.786225	-0.0541693	0.0195729
	Valley	4	10	21	Afternoon	-0.814637	-0.0625692	0.0237272
	Valley	4	10	5	Late_morning	-0.81575	-0.079419	-0.00662907
	Valley	4	10	8	Late_morning	1.0786	0.315624	0.021621
	Valley	4	10	12	Early_morning	3.29072	-0.25087	0.0666589
	Valley	4	10	13	Late_morning	-0.820526	-0.0677127	-0.0233696
	Valley	4	10	15	Late_morning	-0.256805	-0.0963762	-0.0151216
	Valley	4	10	17	Late_morning	-0.375143	-0.12941	-0.0310403
	Valley	1	2	20	Late_morning	-1.01553	-0.0360256	-0.0200037
	Valley	1	2	1	Early_morning	-1.01946	-0.0376803	-0.0319305
	Valley	1	2	2	Afternoon	-0.108875	-0.0191692	-0.0110367
	Valley	1	2	4	Afternoon	-0.718174	-0.0287537	-0.0198187
	Valley	1	2	6	Early_morning	-0.97726	-0.0313974	-0.0213034
	Ridge	1	2	6	Early_morning	1.1906	-0.142855	-0.021167
	Valley	1	2	11	Early_morning	-0.645199	-0.0508193	-0.0133516
	Valley	1	2	14	Late_morning	0.425221	0.113709	-0.0621866
	Valley	1	2	16	Late_morning	-0.00860739	0.18263	-0.0188162
	Valley	1	2	18	Late_morning	-0.53077	-0.0700509	-0.0510354
	Valley	2	2	20	Late_morning	-0.71763	-0.0572702	-0.0373435
	Valley	2	2	1	Early_morning	-0.600827	-0.118842	-0.00301014
	Valley	2	2	2	Afternoon	-0.907621	-0.065746	-0.0260807
	Valley	2	2	4	Afternoon	0.0712532	0.00285367	0.0504867
	Ridge	2	2	6	Early_morning	-0.442394	0.0773109	-0.0166236
	Valley	2	2	6	Early_morning	-0.763005	-0.130299	-0.0250321
	Valley	2	2	11	Early_morning	-0.672943	-0.134456	-0.0320454
	Valley	2	2	14	Late_morning	-0.380302	-0.0892068	0.00409502
	Valley	2	2	16	Late_morning	-0.156603	-0.0739976	0.0208903
	Valley	2	2	18	Late_morning	-0.179687	0.0945841	0.0150524
	Valley	3	2	20	Late_morning	-1.06379	-0.0636863	-0.0041477
	Valley	3	2	1	Early_morning	-0.854669	-0.0847995	-0.0299166
	Valley	3	2	2	Afternoon	-1.01662	-0.0849891	-0.0032802
	Valley	3	2	4	Afternoon	-0.765694	-0.0659361	0.0112829
	Ridge	3	2	6	Early_morning	2.56778	-0.720965	0.113321
	Valley	3	2	14	Late_morning	-0.56783	-0.142162	0.00528922
	Valley	3	2	16	Late_morning	-0.539298	-0.130274	-0.000585195
	Valley	3	2	18	Late_morning	-0.567142	-0.09646	-0.0401678
	Valley	4	2	20	Late_morning	-0.476729	0.0326778	-0.0188753
	Valley	4	2	1	Early_morning	-0.732486	-0.022314	-0.0134088
	Valley	4	2	2	Afternoon	-0.924474	-0.00901114	-0.0109471
	Valley	4	2	4	Afternoon	-0.852498	-0.00835732	-0.00445501
	Ridge	4	2	6	Early_morning	-0.498675	0.0257174	0.0112127
	Valley	4	2	6	Early_morning	0.287255	0.016694	0.0337546
	Valley	4	2	11	Early_morning	-0.807928	0.0163745	-0.00111766
	Valley	4	2	14	Late_morning	-0.659537	-0.0352639	-0.0112204
	Valley	4	2	16	Late_morning	-0.152674	0.00530582	-0.0162549
	Valley	4	2	18	Late_morning	-0.980417	-0.0720325	-0.00568514
	Valley	1	3	20	Late_morning	-0.726037	-0.0559177	-0.0347158
	Valley	1	3	21	Early_morning	-0.97348	-0.027675	-0.036064
	Valley	1	3	1	Early_morning	-0.662966	-0.0733764	-0.0449306
	Valley	1	3	2	Afternoon	-0.6157	-0.055617	-0.0410953
	Valley	1	3	3	Early_morning	-1.01427	-0.0255022	-0.0268504
	Valley	1	3	9	Afternoon	-0.285513	0.0971968	0.0344417
	Valley	1	3	12	Afternoon	-0.710309	0.0755509	0.0123371
	Valley	1	3	14	Late_morning	-0.647562	-0.121498	-0.00176814
	Valley	1	3	16	Late_morning	-0.937613	-0.0730167	-0.0155814
	Valley	1	3	18	Late_morning	-0.776636	-0.0474276	-0.048458
	Valley	2	3	20	Late_morning	-0.612436	-0.0599983	-0.0532125
	Valley	2	3	21	Early_morning	-0.937368	-0.0478171	-0.0367899
	Valley	2	3	1	Early_morning	-1.16369	-0.0473657	-0.0151658
	Valley	2	3	2	Afternoon	-0.824776	-0.0110963	-0.00202923
	Valley	2	3	3	Early_morning	-0.949042	0.0131613	-0.00969891
	Valley	2	3	9	Afternoon	-1.03043	0.0223	-0.0108694
	Valley	2	3	12	Afternoon	-0.356511	-0.104742	-0.0206392
	Valley	2	3	14	Late_morning	-0.664859	-0.142457	0.0158395
	Valley	2	3	18	Late_morning	-1.11705	-0.0400044	-0.0112387
	Valley	3	3	20	Late_morning	-0.850799	-0.00975846	-0.0162044
	Valley	3	3	21	Early_morning	-0.718867	0.0263036	-0.0132499
	Valley	3	3	1	Early_morning	-0.546919	0.141913	0.0166096
	Valley	3	3	2	Afternoon	-1.02906	-0.0559442	-0.0191027
	Valley	3	3	3	Early_morning	-1.01495	-0.0600691	-0.0211879
	Valley	3	3	9	Afternoon	-1.15897	-0.0393388	-0.0161182
	Valley	3	3	12	Afternoon	-0.988699	-0.0599676	-0.0156266
	Valley	3	3	14	Late_morning	-0.609265	-0.119384	-0.00610612
	Valley	3	3	16	Late_morning	-1.03291	-0.046866	-0.0198161
	Valley	3	3	18	Late_morning	-0.423702	-0.0453885	-0.0125901
	Valley	4	3	20	Late_morning	-0.952613	0.0043226	-0.00473071
	Valley	4	3	1	Early_morning	0.105854	0.313745	0.0297419
	Valley	4	3	2	Afternoon	-1.09525	-0.0432381	-0.0253746
	Valley	4	3	3	Early_morning	-0.622573	-0.0821447	-0.0544781
	Valley	4	3	9	Afternoon	-0.973738	-0.00529945	-0.0226828
	Valley	4	3	12	Afternoon	-0.465615	0.0810032	0.000647549
	Valley	4	3	14	Late_morning	0.313755	-0.0862765	0.0843818
	Valley	4	3	16	Late_morning	-0.936237	-0.0293157	-0.00274382
	Valley	4	3	18	Late_morning	1.74622	-0.84718	0.0894966
	Valley	1	4	20	Late_morning	-0.354972	-0.160468	0.02555
	Valley	1	4	21	Late_morning	-0.995735	-0.0727989	-0.00399351
	Valley	1	4	1	Early_morning	-1.00873	-0.081416	0.00251443
	Valley	1	4	2	Afternoon	-1.15596	-0.0424273	-0.0134583
	Valley	1	4	3	Afternoon	-0.749137	-0.116031	0.00849563
	Valley	1	4	9	Early_morning	-1.09624	-0.0335413	-0.0170297
	Valley	1	4	12	Afternoon	-0.73714	0.0346269	0.00335846
	Valley	1	4	14	Late_morning	-0.695901	0.0584528	0.00947647
	Valley	1	4	16	Late_morning	-0.772332	0.0143552	0.00181302
	Valley	1	4	18	Late_morning	-0.41825	-0.0703389	0.0254978
	Valley	2	4	20	Late_morning	-0.413119	-0.0672457	0.0263438
	Valley	2	4	21	Late_morning	-0.766565	-0.0458758	0.00366027
	Valley	2	4	1	Early_morning	0.0196437	0.026214	-0.00634439
	Valley	2	4	2	Afternoon	-0.931862	-0.000192417	-0.00186365
	Valley	2	4	3	Afternoon	-0.403668	0.0899974	0.0132855
	Valley	2	4	9	Early_morning	-0.67367	0.0799697	0.00101375
	Valley	2	4	12	Afternoon	0.110427	0.217978	0.0419531
	Valley	2	4	14	Late_morning	0.108075	-0.0246121	0.0131369
	Valley	2	4	16	Late_morning	0.769506	0.0956356	0.00391817
	Valley	2	4	18	Late_morning	-0.108502	0.0126864	-0.00506968
	Valley	3	4	20	Late_morning	0.165717	0.0896544	0.0566444
	Valley	3	4	21	Late_morning	0.234279	-0.0219836	0.051537
	Valley	3	4	1	Early_morning	-0.780022	-0.0667524	-0.00849106
	Valley	3	4	2	Afternoon	-0.269675	0.156627	0.0142854
	Valley	3	4	3	Afternoon	0.927248	0.39773	0.049558
	Valley	3	4	9	Early_morning	-0.957235	-0.0432411	-0.00570404
	Valley	3	4	12	Afternoon	-0.435918	-0.0701953	0.0212531
	Valley	3	4	14	Late_morning	-0.285872	-0.0406834	0.0127091
	Valley	3	4	16	Late_morning	-0.345664	-0.069262	0.00926326
	Valley	3	4	18	Late_morning	-0.585087	-0.095333	0.00504796
	Valley	4	4	20	Late_morning	-0.730244	-0.103132	0.00443455
	Valley	4	4	21	Late_morning	0.070092	-0.226995	0.0346627
	Valley	4	4	1	Early_morning	0.653135	0.460536	0.0716799
	Valley	4	4	2	Afternoon	-0.960255	-0.0991114	-0.0073224
	Valley	4	4	3	Afternoon	-0.358458	-0.20451	-0.00363061
	Valley	4	4	9	Early_morning	-0.886986	-0.121434	-0.00939913
	Valley	4	4	12	Afternoon	-0.855278	-0.139329	-0.00575658
	Valley	4	4	14	Late_morning	-0.683678	-0.139449	0.00366413
	Valley	4	4	16	Late_morning	1.73237	0.756275	0.152823
	Valley	4	4	18	Late_morning	-0.549351	-0.0786916	0.022767
	Valley	1	5	20	Late_morning	-0.984146	-0.0544437	-0.0169046
	Valley	1	5	21	Late_morning	-1.03055	-0.0426329	-0.0217002
	Valley	1	5	1	Late_morning	-1.15747	-0.0400531	-0.0145224
	Valley	1	5	2	Afternoon	-1.02173	-0.0429658	-0.0226558
	Valley	1	5	5	Early_morning	-0.815157	0.0470113	0.00276673
	Valley	1	5	7	Early_morning	-0.941131	-0.081923	-0.0136746
	Valley	1	5	10	Afternoon	-1.0446	-0.0708418	-0.0160188
	Valley	1	5	14	Early_morning	-1.06892	-0.0622943	-0.0140345
	Valley	1	5	16	Late_morning	-0.803015	-0.0967308	-0.00369469
	Valley	1	5	18	Late_morning	-1.15855	-0.0392259	-0.0167914
	Valley	2	5	20	Late_morning	-0.776114	-0.0375607	-0.0300445
	Valley	2	5	21	Late_morning	-0.699488	-0.0441459	-0.0443058
	Valley	2	5	1	Late_morning	-1.02875	-0.0486213	-0.0068551
	Valley	2	5	2	Afternoon	-1.10613	-0.0524865	-0.0210215
	Valley	2	5	5	Early_morning	-0.920043	-0.069235	-0.00686406
	Valley	2	5	7	Early_morning	-0.585952	-0.0158482	-0.0587435
	Valley	2	5	10	Afternoon	-0.160727	-0.0226938	-0.0666433
	Valley	2	5	14	Early_morning	-0.995605	-0.0403548	-0.00111349
	Valley	2	5	16	Late_morning	1.25084	-0.482209	-0.0382454
	Valley	2	5	18	Late_morning	-0.973012	-0.0424101	-0.00317352
	Valley	3	5	20	Late_morning	-0.581486	-0.0632271	-0.00222271
	Valley	3	5	21	Late_morning	-0.443542	-0.0657356	0.00624718
	Valley	3	5	1	Late_morning	-0.257234	0.0798166	-0.0109739
	Valley	3	5	2	Afternoon	-0.967746	-0.0214436	-0.0135634
	Valley	3	5	5	Early_morning	-0.797343	-0.00848137	-0.0335165
	Valley	3	5	7	Early_morning	-0.944944	-0.0410498	-0.00803158
	Valley	3	5	10	Afternoon	-0.762734	-0.0252322	-0.00702421
	Valley	3	5	14	Early_morning	-0.720608	-0.0124977	-0.00690988
	Valley	3	5	16	Late_morning	-0.599786	0.040572	-0.0191747
	Valley	3	5	18	Late_morning	-0.813826	0.0100086	-0.0174645
	Valley	4	5	20	Late_morning	0.317554	0.0113741	0.0420318
	Valley	4	5	21	Late_morning	-1.06671	-0.0024732	-0.014169
	Valley	4	5	1	Late_morning	-0.860111	-0.0291413	0.00108094
	Valley	4	5	2	Afternoon	-0.926702	-0.0148639	-0.0303461
	Valley	4	5	5	Early_morning	-0.768097	0.00431011	-0.0300842
	Valley	4	5	7	Early_morning	-0.274091	0.0763224	-0.0377551
	Valley	4	5	10	Afternoon	-0.1596	0.0324429	-0.048132
	Valley	4	5	14	Early_morning	-0.198568	0.0966775	0.0215245
	Valley	4	5	16	Late_morning	1.14503	0.206311	0.0669603
	Valley	4	5	18	Late_morning	-0.99422	-0.00320952	-0.00878314
	Valley	1	7	20	Late_morning	-0.523275	0.141624	0.0252241
	Valley	1	7	21	Late_morning	-0.963409	0.015831	-0.00763743
	Valley	1	7	1	Late_morning	-0.988773	-0.0532588	-0.00880612
	Valley	1	7	2	Afternoon	0.349253	0.310437	0.0582476
	Valley	1	7	3	Early_morning	-0.229414	0.221186	0.0129559
	Valley	1	7	9	Early_morning	-0.766971	0.031607	0.00584818
	Valley	1	7	11	Late_morning	-0.0238743	0.14755	0.0348302
	Valley	1	7	14	Early_morning	0.187036	0.21113	0.0353207
	Valley	1	7	18	Late_morning	0.489263	0.276682	0.0426571
	Valley	2	7	20	Late_morning	-0.782162	-0.0391612	-0.0101068
	Valley	2	7	21	Late_morning	-1.00113	-0.0280376	-0.0133546
	Valley	2	7	1	Late_morning	-0.588684	-0.0790277	0.00067037
	Valley	2	7	2	Afternoon	-0.651994	-0.0661162	0.0133256
	Valley	2	7	3	Early_morning	-1.11476	-0.0611271	-0.0059214
	Valley	2	7	9	Early_morning	-1.06531	-0.0655741	-0.00686555
	Valley	2	7	11	Late_morning	-0.394997	-0.0740503	0.0270375
	Valley	2	7	18	Late_morning	0.195235	-0.166926	0.0772534
	Valley	3	7	20	Late_morning	-0.727017	-0.00217108	-0.00269012
	Valley	3	7	21	Late_morning	-0.40442	-0.0928151	0.00332006
	Valley	3	7	1	Late_morning	-0.402826	-0.0974923	-0.0251174
	Valley	3	7	2	Afternoon	-0.281563	-0.0685591	-0.00123999
	Valley	3	7	3	Early_morning	-0.97536	-0.0537741	-0.00265419
	Valley	3	7	9	Early_morning	-0.946846	-0.0736957	-0.000301817
	Valley	3	7	11	Late_morning	-0.765257	-0.139531	0.0134047
	Valley	3	7	18	Late_morning	-0.439381	-0.0724761	0.00667788
	Valley	4	7	20	Late_morning	-0.292706	-0.0569684	-0.0331214
	Valley	4	7	21	Late_morning	-0.225012	-0.133308	-0.0054515
	Valley	4	7	1	Late_morning	0.471695	-0.121046	-0.00609846
	Valley	4	7	2	Afternoon	-0.0658461	-0.105009	-0.0493139
	Valley	4	7	3	Early_morning	-0.712322	-0.0473807	-0.0128524
	Valley	4	7	9	Early_morning	-0.964368	-0.0534817	-0.0137663
	Valley	4	7	11	Late_morning	-0.968807	-0.0436899	-0.015977
	Valley	4	7	18	Late_morning	-0.391865	-0.067435	-0.0197752
	Valley	1	7	19	Late_morning	-0.158401	-0.0778148	-0.0233936
	Valley	1	7	21	Late_morning	-0.691588	-0.064289	-0.0218799
	Valley	1	7	1	Late_morning	-0.295203	-0.1046	0.0285245
	Valley	1	9	4	Late_morning	-0.798884	-0.0236429	-0.0311742
	Valley	1	7	7	Early_morning	-0.454387	0.0877123	0.00409054
	Valley	1	7	10	Afternoon	-0.252242	0.0607943	-0.000493802
	Valley	1	7	13	Early_morning	-0.938115	-0.00429576	-0.0102979
	Valley	1	7	15	Afternoon	-0.690279	0.0300443	0.000764
	Valley	1	7	17	Late_morning	-0.996862	-0.0421573	-0.00172235
	Valley	2	7	19	Late_morning	-0.513511	-0.0246495	0.00948214
	Valley	2	7	21	Late_morning	-0.20264	0.156948	0.0229349
	Valley	2	7	1	Late_morning	1.56311	0.211924	0.0318969
	Valley	2	7	2	Afternoon	0.573132	0.15903	-0.0106095
	Valley	2	7	5	Early_morning	-1.04405	-0.0108232	-0.0196593
	Valley	2	7	7	Early_morning	-0.095379	0.0912755	-0.00336228
	Valley	2	7	10	Afternoon	-0.242042	-0.107615	0.0176705
	Valley	2	7	13	Early_morning	-0.90588	-0.073798	-0.01432
	Valley	2	7	15	Afternoon	-0.474703	-0.104508	-0.00150248
	Valley	2	7	17	Late_morning	-0.846973	-0.0421707	-0.0135723
	Valley	3	7	19	Late_morning	-0.539607	0.090404	-0.0234915
	Valley	3	7	21	Late_morning	1.66733	0.405659	-0.00925749
	Valley	3	7	1	Late_morning	-0.0768488	-0.156135	0.0115657
	Valley	3	7	2	Afternoon	0.93279	0.231773	-0.0166602
	Valley	3	7	5	Early_morning	-0.887174	0.0132729	0.00932704
	Valley	3	7	7	Early_morning	-0.153382	0.0319567	0.0524278
	Valley	3	7	10	Afternoon	-0.594537	-0.150827	0.0370074
	Valley	3	7	13	Early_morning	-0.718215	-0.069801	-0.00540536
	Valley	3	7	15	Afternoon	-0.0642134	-0.0037661	0.0116366
	Valley	3	7	17	Late_morning	-0.73947	-0.03101	-0.00522972
	Valley	4	7	19	Late_morning	-0.762683	-0.130309	0.00554319
	Valley	4	7	21	Late_morning	-0.25532	-0.153157	0.028694
	Valley	4	7	1	Late_morning	0.763682	0.120679	0.0530102
	Valley	4	7	2	Afternoon	-0.673822	-0.104835	0.00895601
	Valley	4	7	5	Early_morning	-0.756017	-0.0373207	-0.0182916
	Valley	4	7	7	Early_morning	-0.0332111	-0.035198	-0.00325546
	Valley	4	7	10	Afternoon	1.40048	-0.0404361	-0.00817058
	Valley	4	7	13	Early_morning	0.0295084	-0.0636743	-0.0305079
	Valley	4	7	17	Late_morning	-0.790388	-0.0618214	-0.00768061
	Valley	1	8	19	Late_morning	-0.0363044	0.103011	-0.0364183
	Valley	1	8	1	Late_morning	0.587527	0.263357	0.0505012
	Valley	2	8	2	Afternoon	-0.453172	0.0818819	-0.0260864
	Valley	2	8	2	Afternoon	0.525627	0.213495	-0.0546391
	Valley	1	8	4	Late_morning	0.333928	0.154021	-0.0545887
	Valley	1	8	6	Late_morning	-0.704072	0.0349303	-0.0114848
	Valley	1	8	7	Early_morning	-0.517462	0.0568692	-0.0141158
	Valley	1	8	10	Late_morning	0.626336	0.315232	0.0305288
	Valley	1	8	13	Early_morning	-1.0424	-0.00671252	-0.0133719
	Valley	1	8	15	Late_morning	-0.949301	-0.0108339	-0.0129314
	Valley	1	8	17	Late_morning	-0.103451	0.0829011	0.027645
	Valley	2	8	19	Late_morning	0.571507	0.146564	-0.0182759
	Valley	2	8	1	Late_morning	-0.284488	-0.10622	-0.00384035
	Valley	2	8	4	Late_morning	-0.396185	-0.115537	-0.0117061
	Valley	2	8	6	Late_morning	-0.756328	-0.110453	-0.0143377
	Valley	2	8	7	Early_morning	-0.44341	-0.120235	0.0144911
	Valley	2	8	10	Late_morning	-0.445234	-0.124469	0.0338311
	Valley	2	8	13	Early_morning	-1.21152	-0.0350259	-0.0187339
	Valley	2	8	15	Late_morning	-0.58236	-0.0347018	0.0216123
	Valley	2	8	17	Late_morning	-0.918953	-0.0642417	-0.00773707
	Valley	3	8	19	Late_morning	0.492718	-0.320408	-0.0397684
	Valley	3	8	1	Late_morning	-0.682463	-0.128725	-0.0111716
	Valley	3	8	2	Afternoon	0.496348	-0.351544	-0.0159254
	Valley	3	8	4	Late_morning	-0.615723	-0.187687	0.00375952
	Valley	3	8	6	Late_morning	-0.725793	-0.169281	-0.00125816
	Valley	3	8	7	Early_morning	-0.534751	-0.0331589	-0.00881137
	Valley	3	8	10	Late_morning	1.17553	-0.0802882	-0.0499192
	Valley	3	8	13	Early_morning	-0.975746	-0.0320773	-0.0279524
	Valley	3	8	15	Late_morning	-0.232605	0.112676	0.00364274
	Valley	3	8	17	Late_morning	-0.751192	-0.115239	-0.015341
	Valley	4	8	19	Late_morning	-0.251731	0.136826	0.0428931
	Valley	4	8	1	Late_morning	4.29223	-0.279892	0.0488423
	Valley	4	8	2	Afternoon	-0.764268	-0.0774329	-0.01711
	Valley	4	8	4	Late_morning	0.0643971	-0.165936	-0.0288969
	Valley	4	8	6	Late_morning	0.196033	-0.157897	-0.0367339
	Valley	4	8	7	Early_morning	-0.510593	-0.106526	-0.0272732
	Valley	4	8	10	Late_morning	0.349416	-0.2219	-0.0409548
	Valley	4	8	13	Early_morning	-0.937887	-0.059165	-0.0298716
	Valley	4	8	15	Late_morning	-0.162674	-0.0986876	-0.0241808
	Valley	4	8	17	Late_morning	-0.287066	-0.0711882	-0.0379946
	Valley	1	9	19	Late_morning	-0.401728	-0.0233519	0.0598517
	Valley	1	9	21	Afternoon	0.110871	0.287468	-0.0150224
	Valley	1	9	1	Late_morning	-0.317875	-0.0115028	-0.0500989
	Valley	1	9	2	Afternoon	-0.30676	0.168245	-0.0149318
	Valley	1	9	8	Late_morning	-0.805014	0.0137511	-0.0211954
	Valley	1	9	11	Afternoon	-0.343509	0.105085	-0.023227
	Valley	1	9	13	Late_morning	0.983952	0.220484	-0.0190168
	Valley	1	9	15	Early_morning	-1.027	-0.0368716	-0.00363846
	Valley	1	9	17	Late_morning	-0.293186	0.0240903	0.0224688
	Valley	2	9	19	Late_morning	-0.13354	-0.00756466	-0.0432523
	Valley	2	9	21	Afternoon	-0.294848	0.0347284	-0.044518
	Valley	2	9	1	Late_morning	0.0920115	0.267994	0.0785169
	Valley	2	9	2	Afternoon	3.05557	0.292749	-0.136216
	Valley	2	9	8	Late_morning	-0.633701	0.0275831	0.0173277
	Valley	2	9	11	Afternoon	-0.951982	0.0209283	-0.00289486
	Valley	2	9	13	Late_morning	-0.234434	0.100845	-0.0238923
	Valley	2	9	15	Early_morning	-0.696171	0.0492718	-0.0288876
	Valley	2	9	17	Late_morning	-0.632777	-0.121763	0.0150843
	Valley	3	9	19	Late_morning	-0.340657	0.0509176	0.0338299
	Valley	3	9	21	Afternoon	-0.424611	0.184306	0.020503
	Valley	3	9	1	Late_morning	0.418185	0.172712	0.00846689
	Valley	3	9	2	Afternoon	0.533202	0.156271	0.0113598
	Valley	3	9	8	Late_morning	0.717485	0.197767	0.00656541
	Valley	3	9	11	Afternoon	-0.104371	0.0949123	-0.00218884
	Valley	3	9	13	Late_morning	1.23414	0.186489	-0.00432963
	Valley	3	9	15	Early_morning	-0.683649	0.0217905	-0.0143037
	Valley	3	9	17	Late_morning	0.149796	0.130141	0.001752
	Valley	4	9	19	Late_morning	0.398682	0.241097	0.0108158
	Valley	4	9	21	Afternoon	-1.03638	-0.0852309	-0.00380975
	Valley	4	9	1	Late_morning	-0.557263	0.0572751	-0.0304107
	Valley	4	9	2	Afternoon	-0.692912	-0.158291	0.0226974
	Valley	4	9	8	Late_morning	-0.173489	-0.310722	0.048678
	Valley	4	9	11	Afternoon	-0.854946	-0.113665	0.00810255
	Valley	4	9	13	Late_morning	1.50969	0.395619	-0.012828
	Valley	4	9	15	Early_morning	-0.325672	0.0955105	-0.0375437
	Valley	4	9	17	Late_morning	-0.0870705	0.108529	-0.0291274
					Loadings
					Spectral channel	PC1 (97.57% VAR)	PC2 (2.3% VAR)	PC3 (0.12% VAR)
					UV	0.571	-0.806	0.153
					B	0.582	0.267	-0.768
					LW	0.578	0.528	0.622
