# Supplementary material for: Mutualisms within light microhabitats are associated with sensory convergence in a mimetic butterfly community
Source: Proc Natl Acad Sci U S A. 2025 Jul 15;122(29):e2422397122. doi: 10.1073/pnas.2422397122 (PMC12305024; doi:10.1073/pnas.2422397122)
Supplement: Supplementary file 3 — Dataset S02 (XLSX) [file pnas.2422397122.sd02.xlsx]

## Sheet: 2a Light var - individuals
Dataset S2a: Light microhabitat variation and partitioning for individually caught ithomiine butterflies - MCMCglmm and PGLS segregation analyses
Key	Ai) MCMCglmm: Ecological and mimetic segregation (Spectral variable ~ Mimicry ring + Flight height + Canopy openness + (1|Species) + (1|Sex) + inverse matrix of phylogeny)
P < 0.05	Photon catch (LW channel)							Photon catch (mean of all channels)							PC1							PC2							PC3
P < 0.01	Fixed effects	Post-mean	l-95% CI	u-95% CI	eff. Sample	pMCMC		Fixed effects	Post-mean	l-95% CI	u-95% CI	eff. Sample	pMCMC		Fixed effects	Post-mean	l-95% CI	u-95% CI	eff. Sample	pMCMC		Fixed effects	Post-mean	l-95% CI	u-95% CI	eff. Sample	pMCMC		Fixed effects	Post-mean	l-95% CI	u-95% CI	eff. Sample	pMCMC
P < 0.001	Intercept	-2.22141	-2.40367	-2.03337	9670	<0.001		Intercept	-2.31982	-2.49047	-2.14085	10000	<0.001		Intercept	-0.489312	-0.655851	-0.315537	10000	<0.001		Intercept	-0.019	-0.02	0.003	10000	0.0774		Intercept	0.000951	-0.0086268	0.0114107	10000	0.861
	Mimicry ring - Confusa	0.048594	-0.135398	0.236271	10000	0.608		Mimicry ring - Confusa	0.050642	-0.132556	0.237557	10000	0.592		Mimicry ring - Confusa	0.046728	-0.131253	0.227151	10000	0.602		Mimicry ring - Confusa	0.016	-0.011	0.042	10000	0.2216		Mimicry ring - Confusa	-0.002097	-0.0140783	0.0100471	10386	0.734
	Mimicry ring - Aureliana	0.075171	-0.05063	0.198424	10000	0.225		Mimicry ring - Aureliana	0.067367	-0.054944	0.185301	10000	0.261		Mimicry ring - Aureliana	0.063549	-0.046346	0.186199	10000	0.264		Mimicry ring - Aureliana	0.005	-0.011	0.022	8997	0.498		Mimicry ring - Aureliana	0.0003765	-0.0070825	0.0075798	10000	0.925
	Mimicry ring - Lerida	0.005479	-0.107821	0.132464	10685	0.959		Mimicry ring - Lerida	0.004292	-0.111689	0.12542	10000	0.971		Mimicry ring - Lerida	0.00276	-0.11615	0.114707	10000	0.999		Mimicry ring - Lerida	0.006	-0.009	0.02	10108	0.3844		Mimicry ring - Lerida	-0.0003155	-0.0070052	0.0062823	10000	0.912
	Mimicry ring - Agnosia	0.003546	-0.164476	0.184332	10000	0.989		Mimicry ring - Agnosia	0.010091	-0.153252	0.181613	10000	0.928		Mimicry ring - Agnosia	0.011756	-0.145642	0.186219	10000	0.913		Mimicry ring - Agnosia	0.003	-0.019	0.024	10000	0.7876		Mimicry ring - Agnosia	-0.0019649	-0.0119263	0.0080794	10046	0.695
	Mimicry ring - Hermias	0.236799	0.130518	0.35117	12183	<0.001		Mimicry ring - Hermias	0.218171	0.1088	0.326395	10000	<0.001		Mimicry ring - Hermias	0.206248	0.104911	0.311867	10511	<0.001		Mimicry ring - Hermias	0.026	0.011	0.039	10000	0.0006		Mimicry ring - Hermias	0.0045221	-0.0016374	0.0110058	10251	0.151
	Mimicry ring - Mamercus	0.279412	0.166534	0.393362	10544	<0.001		Mimicry ring - Mamercus	0.264249	0.154957	0.375819	10000	<0.001		Mimicry ring - Mamercus	0.253592	0.152284	0.366408	11416	<0.001		Mimicry ring - Mamercus	0.029	0.013	0.043	10000	<0.001		Mimicry ring - Mamercus	<0.001	-0.0069311	0.0067518	10206	0.915
	Mimicry ring - Mothone	0.414914	0.223039	0.616309	10000	<0.001		Mimicry ring - Mothone	0.403181	0.209993	0.594101	10000	<0.001		Mimicry ring - Mothone	0.391273	0.204265	0.574389	9884	<0.001		Mimicry ring - Mothone	0.036	0.008	0.064	10000	0.0114		Mimicry ring - Mothone	-0.0098014	-0.0227072	0.0021163	10000	0.114
	Flight height	0.010187	-0.039744	0.057402	10000	0.683		Flight height	0.011543	-0.034845	0.057095	10000	0.622		Flight height	0.010788	-0.033445	0.054712	10000	0.623		Flight height	-0.002	-0.01	0.004	9385	0.4024		Flight height	0.0009139	-0.002322	0.0041036	10000	0.57
	Canopy openness	0.009677	0.006533	0.012742	9494	<0.001		Canopy openness	0.009501	0.00667	0.012541	10000	<0.001		Canopy openness	0.009126	0.006307	0.011965	10251	<0.001		Canopy openness	<0.001	<0.001	0.001	9501	0.0382		Canopy openness	<0.001	<0.001	<0.001	10000	0.313
	Random effects							Random effects							Random effects							Random effects							Random effects
	Species	<0.001	<0.001	0.0005742	10000			Species	0.0001893	<0.001	0.0005911	10430			Species	0.0001904	<0.001	0.0005829	10000			Species	<0.001	<0.001	<0.001	10000			Species	<0.001	<0.001	<0.001	9569
	Sex	1.648	<0.001	1.348	10000			Sex	3.551	<0.001	1.459	10000			Sex	2.279	<0.001	1.126	10000			Sex	0.1973	<0.001	0.01165	10000			Sex	0.1496	<0.001	0.002927	10000
	Residuals	0.1205	0.1082	0.1329	10824			Residuals	0.1093	0.09858	0.1209	10318			Residuals	0.1004	0.08984	0.1104	10000			Residuals	0.002694	0.002421	0.002968	10387			Residuals	0.0005707	0.0005153	0.0006296	10000
	DIC - with mimicry ring*flight height*canopy openness interaction	583.96						DIC - with mimicry ring*flight height*canopy openness interaction	510.051						DIC - with mimicry ring*flight height*canopy openness interaction	445.995						DIC - with mimicry ring*flight height*canopy openness interaction	-2297.38						DIC - with mimicry ring*flight height*canopy openness interaction	-3491.16
	DIC - without mimicry ring*flight height*canopy openness interaction	569.014						DIC - without mimicry ring*flight height*canopy openness interaction	495.032						DIC - without mimicry ring*flight height*canopy openness interaction	431.082						DIC - without mimicry ring*flight height*canopy openness interaction	-2317.23						DIC - without mimicry ring*flight height*canopy openness interaction	-3522.41
	ΔDIC	-14.9455						ΔDIC	-15.0191						ΔDIC	-14.9123						ΔDIC	-19.849						ΔDIC	-31.246
	DIC without mimicry ring	579.156						DIC without mimicry ring	504.485						DIC without mimicry ring	440.089						DIC without mimicry ring	-2307.44						DIC without mimicry ring	-3527.72
	ΔDIC	10.1417						ΔDIC	9.4534						ΔDIC	9.0067						ΔDIC	9.785						ΔDIC	-5.313
	Relative UV							Relative B							Relative LW
	Fixed effects	Post-mean	l-95% CI	u-95% CI	eff. Sample	pMCMC		Fixed effects	Post-mean	l-95% CI	u-95% CI	eff. Sample	pMCMC		Fixed effects	Post-mean	l-95% CI	u-95% CI	eff. Sample	pMCMC
	Intercept	-0.212404	-0.264097	-0.158682	10000	<0.001		Intercept	0.0053135	-0.010392	0.0223485	10000	0.5042		Intercept	0.178588	0.147743	0.215462	9806	<0.001
	Mimicry ring - Confusa	-0.0337046	-0.0926673	0.0267956	10000	0.2682		Mimicry ring - Confusa	0.0243035	0.0053628	0.0423897	10000	0.0096		Mimicry ring - Confusa	0.0018784	-0.0350399	0.0394828	10000	0.9168
	Mimicry ring - Aureliana	-0.0339548	-0.0721255	0.0051756	10000	0.0804		Mimicry ring - Aureliana	0.0099768	-0.0020193	0.0209982	10000	0.091		Mimicry ring - Aureliana	0.0158308	-0.0069207	0.0397349	10343	0.179
	Mimicry ring - Lerida	-0.0273105	-0.0644466	0.0080491	10000	0.1294		Mimicry ring - Lerida	0.015559	0.0049561	0.0263124	10000	0.006		Mimicry ring - Lerida	0.0065623	-0.0156719	0.0273972	10000	0.5352
	Mimicry ring - Agnosia	-0.0055511	-0.0583997	0.0483232	10000	0.8212		Mimicry ring - Agnosia	0.0114177	-0.0044171	0.027019	10015	0.1576		Mimicry ring - Agnosia	-0.0067405	-0.0382564	0.0262167	10000	0.6866
	Mimicry ring - Hermias	-0.0739341	-0.107034	-0.0410608	10000	<0.001		Mimicry ring - Hermias	0.0168327	0.0066712	0.0266926	10000	0.0016		Mimicry ring - Hermias	0.0392646	0.0183736	0.0579634	10000	<0.001
	Mimicry ring - Mamercus	-0.0580239	-0.0923705	-0.022736	10000	0.001		Mimicry ring - Mamercus	0.0140606	0.0038895	0.0249795	10000	0.0124		Mimicry ring - Mamercus	0.0304078	0.0099868	0.0521894	10000	0.0056
	Mimicry ring - Mothone	-0.0636868	-0.12585	-0.0022228	10000	0.0486		Mimicry ring - Mothone	0.0218824	0.002124	0.0413839	10920	0.0328		Mimicry ring - Mothone	0.0276774	-0.0109316	0.0651757	10000	0.154
	Flight height	0.0008498	-0.0151921	0.0160719	10000	0.9122		Flight height	0.0025392	-0.0023075	0.0075645	10000	0.3188		Flight height	-0.0027945	-0.0126942	0.0071267	9863	0.5732
	Canopy openness	-0.0014172	-0.0024247	<0.001	10000	0.0076		Canopy openness	0.0008248	0.0005049	0.0011474	10000	<0.001		Canopy openness	0.000269	-0.0003619	0.0008955	10460	0.4104
	Random effects							Random effects							Random effects
	Species	<0.001	<0.001	<0.001	9968			Species	<0.001	<0.001	<0.001	10000			Species	<0.001	<0.001	<0.001	10384
	Sex	0.4461	<0.001	0.08084	10000			Sex	0.08625	<0.001	0.01336	10000			Sex	0.2806	<0.001	0.05041	10000
	Residuals	0.01296	0.01169	0.01432	10400			Residuals	0.001293	0.001168	0.001426	10000			Residuals	0.005032	0.00453	0.005542	10000
	DIC - with mimicry ring*flight height*canopy openness interaction	-1112.87						DIC - with mimicry ring*flight height*canopy openness interaction	-2865.38						DIC - with mimicry ring*flight height*canopy openness interaction	-1840.94
	DIC - without mimicry ring*flight height*canopy openness interaction	-1134.66						DIC - without mimicry ring*flight height*canopy openness interaction	-2894.76						DIC - without mimicry ring*flight height*canopy openness interaction	-1856.9
	ΔDIC	-21.791						ΔDIC	-29.379						ΔDIC	-15.964
	DIC without mimicry ring	-1132.27						DIC without mimicry ring	-2895.04						DIC without mimicry ring	-1851.85
	ΔDIC	2.389						ΔDIC	-0.285						ΔDIC	5.053
	Pairwise comparions between mimicry rings
	Photon catch (LW channel): pMCMC values										Photon catch (mean of all channels): pMCMC values										PC1: pMCMC values
		Eurimedia	Lerida	Aureliana	Agnosia	Confusa	Hermias	Mamercus	Mothone			Eurimedia	Lerida	Aureliana	Agnosia	Confusa	Hermias	Mamercus	Mothone			Eurimedia	Lerida	Aureliana	Agnosia	Confusa	Hermias	Mamercus	Mothone
	Eurimedia		0.968	0.217	0.984	0.609	<0.001	<0.001	<0.001		Eurimedia		0.98	0.249	0.917	0.599	<0.001	<0.001	<0.001		Eurimedia		0.993	0.2806	0.9322	0.6128	<0.001	<0.001	<0.001
	Lerida	0.96		0.238	0.992	0.65	<0.001	<0.001	<0.001		Lerida	0.9694		0.2798	0.9388	0.6246	0.0006	<0.001	<0.001		Lerida	0.993		0.2814	0.9094	0.6214	0.0006	<0.001	<0.001
	Aureliana	0.2208	0.2376		0.3642	0.7792	0.0082	0.0018	0.0014		Aureliana	0.2208	0.2376		0.3642	0.7792	0.0082	0.0018	0.0014		Aureliana	0.2786	0.2748		0.475	0.8432	0.0114	0.001	<0.001
	Agnosia	0.9964	0.965	0.367		0.6962	0.0084	0.0028	0.0006		Agnosia	0.9964	0.965	0.367		0.6962	0.0084	0.0028	0.0006		Agnosia	0.9344	0.9168	0.4796		0.7334	0.0162	0.0068	0.0008
	Confusa	0.622	0.6496	0.7744	0.677		0.0482	0.016	0.0044		Confusa	0.622	0.6496	0.7744	0.677		0.0482	0.016	0.0044		Confusa	0.6116	0.6278	0.8498	0.7398		0.0728	0.0196	0.003
	Hermias	<0.001	<0.001	0.0092	0.0074	0.0454		0.3636	0.0524		Hermias	<0.001	<0.001	0.009	0.0176	0.0674		0.306	0.0386		Hermias	<0.001	0.0012	0.0104	0.0212	0.0682		0.256	0.0284
	Mamercus	<0.001	<0.001	0.0012	0.002	0.0168	0.3418		0.145		Mamercus	<0.001	<0.001	0.0012	0.002	0.0168	0.3418		0.145		Mamercus	<0.001	<0.001	0.0014	0.0076	0.0244	0.276		0.1072
	Mothone	<0.001	<0.001	0.0012	0.0008	0.0034	0.0508	0.1462			Mothone	<0.001	<0.001	0.0012	0.0008	0.0034	0.0508	0.1462			Mothone	<0.001	<0.001	0.0006	0.0018	0.0026	0.0262	0.1108
	Relative UV: pMCMC values										Relative LW: pMCMC values										PC2: pMCMC values
		Eurimedia	Lerida	Aureliana	Agnosia	Confusa	Hermias	Mamercus	Mothone			Eurimedia	Lerida	Aureliana	Agnosia	Confusa	Hermias	Mamercus	Mothone			Eurimedia	Lerida	Aureliana	Agnosia	Confusa	Hermias	Mamercus	Mothone
	Eurimedia		0.123	0.079	0.8368	0.277	<0.001	0.0012	0.0408		Eurimedia		0.5334	0.1784	0.6918	0.932	0.0006	0.0054	0.1564		Eurimedia		0.3996	0.4938	0.7756	0.2362	0.0006	<0.001	0.0128
	Lerida	0.123		0.722	0.3934	0.8448	0.0074	0.0898	0.2524		Lerida	0.5432		0.3972	0.3986	0.7912	0.0012	0.031	0.2902		Lerida	0.407		0.9292	0.7758	0.4516	0.006	0.0024	0.0306
	Aureliana	0.0768	0.7176		0.2702	0.9904	0.0342	0.2056	0.364		Aureliana	0.1724	0.3928		0.1574	0.4674	0.0388	0.2098	0.5716		Aureliana	0.4848	0.9312		0.7994	0.419	0.0116	0.0036	0.0354
	Agnosia	0.8294	0.3818	0.2676		0.4214	0.0116	0.0448	0.1182		Agnosia	0.6754	0.3772	0.143		0.6896	0.0026	0.0178	0.1322		Agnosia	0.7822	0.7756	0.8296		0.3936	0.0336	0.0232	0.04
	Confusa	0.274	0.837	0.985	0.425		0.176	0.424	0.446		Confusa	0.92	0.803	0.4596	0.6918		0.0454	0.1294	0.309		Confusa	0.2314	0.4446	0.4352	0.3938		0.4638	0.3446	0.2552
	Hermias	<0.001	0.0088	0.0388	0.0088	0.1814		0.2904	0.7472		Hermias	<0.001	0.003	0.0426	0.0034	0.0414		0.3234	0.5164		Hermias	<0.001	0.0058	0.012	0.0312	0.4676		0.6438	0.4258
	Mamercus	0.0026	0.0962	0.2132	0.0448	0.4194	0.289		0.8656		Mamercus	0.0048	0.0334	0.2184	0.0158	0.1214	0.33		0.8666		Mamercus	<0.001	0.0034	0.0046	0.0218	0.3562	0.6528		0.5746
	Mothone	0.044	0.2594	0.3534	0.1154	0.4462	0.7374	0.8484			Mothone	0.173	0.302	0.559	0.144	0.301	0.516	0.873			Mothone	0.0122	0.0366	0.0382	0.0444	0.273	0.4344	0.592
	Bi) PGLS: Ecological and mimetic segregation (Spectral variable ~ Mimicry ring + Flight height + Canopy openness, Pagel's λ = 1)
		Pagel's λ (when lambda = "ML")	Canopy openness effect (df = 1)		Flight height effect (df = 1)		Mimicry ring effect (df = 6)
	Spectral variable		F	P	F	P	F	P
	Photon catch (LW channel)	0	20.642	<0.001	13.835	0.0006969	4.3987	0.001365
	Photon catch (mean of all channels)	0	14.698	0.0005035	15.428	<0.001	5.0865	<0.001
	PC1	0	21.028	<0.001	15.017	<0.001	4.369	0.001431
	PC2	0.194	1.0341	0.3162	2.4503	0.1265	0.5867	0.762
	PC3	0	0.7889	0.3805	0.4805	0.4928	0.8256	0.573
	Relative UV	0	4.3967	0.0433	2.8173	0.1022	0.971	0.4673
	Relative B	0	2.8416	0.1007	0.02	0.8884	0.55	0.7906
	Relative LW	0	1.9777	0.1685	1.8691	0.1803	1.4086	0.233
	Pairwise comparisons
	Photon catch (LW channel)										Photon catch (mean of all channels)										PC1
	t values										t values										t values
		Eurimedia	Lerida	Aureliana	Agnosia	Confusa	Hermias	Mamercus	Mothone			Eurimedia	Lerida	Aureliana	Agnosia	Confusa	Hermias	Mamercus	Mothone			Eurimedia	Lerida	Aureliana	Agnosia	Confusa	Hermias	Mamercus	Mothone
	Eurimedia		-0.4204	1.0787	0.1497	2.0052	4.2853	4.6164	3.9144		Eurimedia		-0.0014	1.3433	0.1293	2.158	4.8892	4.9066			Eurimedia		-0.4101	1.056	0.2362	2.1212	4.2467	4.6186	3.8975
	Lerida	0.4204		1.3361	0.4733	1.9397	3.8075	3.5921	3.4348		Lerida	0.0014		1.115	0.1267	1.8089	3.8125	3.405	3.4881		Lerida	0.4101		1.3065	0.5493	2.0305	3.7659	3.5841	3.412
	Aureliana	-1.0787	-1.3361		-0.6323	1.2705	2.596	2.8829	2.5222		Aureliana	-1.3433	-1.115		-0.8551	1.2696	2.8549	2.8924	2.8005		Aureliana	-1.056	-1.3065		-0.5127	1.3896	2.5849	2.9045	2.5261
	Agnosia	-0.1497	-0.4733	0.6323		1.4264	2.2614	2.3839	2.2562		Agnosia	-0.1293	-0.1267	0.8551		1.5574	2.6215	2.5608	2.6224		Agnosia	-0.2362	-0.5493	0.5127		1.4544	2.1533	2.3065	2.1672
	Confusa	-2.0052	-1.9397	-1.2705	-1.4264		0.1998	0.5614	0.3895		Confusa	-2.158	-1.8089	-1.2696	-1.5574		0.351	0.5689	0.577		Confusa	-2.1212	-2.0305	-1.3896	-1.4544		0.0708	0.4425	0.2699
	Hermias	-4.2853	-3.8075	-2.596	-2.2614	-0.1998		0.8234	0.4763		Hermias	-4.8892	-3.8125	-2.8549	-2.6215	-0.351		0.4459	0.5686		Hermias	-4.2467	-3.7659	-2.5849	-2.1533	-0.0708		0.8759	0.4987
	Mamercus	-4.6164	-3.5921	-2.8829	-2.3839	-0.5614	-0.8234		-0.3001		Mamercus	-4.9066	-3.405	-2.8924	-2.5608	-0.5689	-0.4459		0.1402		Mamercus	-4.6186	-3.5841	-2.9045	-2.3065	-0.4425	-0.8759		-0.327
	Mothone	-3.9144	-3.4348	-2.5222	-2.2562	-0.3895	-0.4763	0.3001			Mothone	-4.4833	-3.4881	-2.8005	-2.6224	-0.577	-0.5686	-0.1402			Mothone	-3.8975	-3.412	-2.5261	-2.1672	-0.2699	-0.4987	0.327
	P values (adjusted)										P values (adjusted)										P values (adjusted)
		Eurimedia	Lerida	Aureliana	Agnosia	Confusa	Hermias	Mamercus	Mothone			Eurimedia	Lerida	Aureliana	Agnosia	Confusa	Hermias	Mamercus	Mothone			Eurimedia	Lerida	Aureliana	Agnosia	Confusa	Hermias	Mamercus	Mothone
	Eurimedia		1	0.86424	1	0.210912	0.0008142	<0.001	0.001998		Eurimedia		1	0.5634	1	0.15148	<0.001	<0.001	<0.001		Eurimedia		1	0.894	1	0.164244	0.0009	<0.001	0.002098
	Lerida	1		0.570376	1	0.24206	0.0037996	0.0059838	0.007716		Lerida	1		0.81738	1	0.31624	0.0035	0.0085	0.00798		Lerida	1		0.5997	1	0.1996	0.00427	0.00612	0.0082
	Aureliana	0.760501	0.760501		0.760501	0.760501	0.08217	0.0468587	0.08217		Aureliana	0.7512	0.7512		0.7512	0.7512	0.04571	0.04571	0.04571		Aureliana	0.692	0.692		0.692	0.692	0.08442	0.044338	0.08442
	Agnosia	1	1	1		0.650446	0.180316	0.158782	0.180316		Agnosia	1	1	1		0.513486	0.0898975	0.0898975	0.0898975		Agnosia	1	1	1		0.619028	0.222645	0.1897	0.222645
	Confusa	0.369096	0.369096	0.849177	0.813057		1	1	1		Confusa	0.265095	0.474416	0.850436	0.641857		1	1	1		Confusa	0.28742	0.299743	0.7738	0.7738		1	1	1
	Hermias	0.0009499	0.0032568	0.068475	0.120211	1		1	1		Hermias	<0.001	0.0032106	0.0359495	0.0514772	1		1	1		Hermias	0.001064	0.0036654	0.07035	0.15308	1		1	1
	Mamercus	<0.001	0.0059838	0.0334705	0.0907328	1	1		1		Mamercus	<0.001	0.0100476	0.032671	0.0596532	1	1		1		Mamercus	<0.001	0.00612	0.03165	0.10848	1	1		1
	Mothone	0.0027972	0.0092592	0.081813	0.121638	1	1	1			Mothone	<0.001	0.007992	0.0412595	0.05137	1	1	1			Mothone	0.0029372	0.00984	0.08105	0.14844	1	1	1
	P values (unadjusted)										P values (unadjusted)										P values (unadjusted)
		Eurimedia	Lerida	Aureliana	Agnosia	Confusa	Hermias	Mamercus	Mothone			Eurimedia	Lerida	Aureliana	Agnosia	Confusa	Hermias	Mamercus	Mothone			Eurimedia	Lerida	Aureliana	Agnosia	Confusa	Hermias	Mamercus	Mothone
	Eurimedia		0.676767	0.28808	0.881875	0.052728	<0.001	<0.001	<0.001		Eurimedia		0.99892	0.187818	0.897828	0.0378707	<0.001	<0.001	<0.001		Eurimedia		0.684249	0.298181	0.814657	0.041061	<0.001	<0.001	<0.001
	Lerida	0.676767		0.190125	0.638945	0.0605151	0.0005428	0.0009973	0.0015432		Lerida	0.99892		0.272464	0.899895	0.0790693	0.0005351	0.0016746	0.001332		Lerida	0.684249		0.199908	0.586296	0.0499572	0.0006109	0.00102	0.0016428
	Aureliana	0.28808	0.190125		0.53128	0.212294	0.013695	0.0066941	0.0163626		Aureliana	0.187818	0.272464		0.398336	0.212609	0.0071899	0.0065342	0.0082519		Aureliana	0.298181	0.199908		0.611374	0.173413	0.0140668	0.0063339	0.0162122
	Agnosia	0.881875	0.638945	0.53128		0.162611	0.0300527	0.0226832	0.0304095		Agnosia	0.897828	0.899895	0.398336		0.128371	0.0128693	0.0149133	0.0128425		Agnosia	0.814657	0.586296	0.611374		0.154757	0.0382695	0.0271193	0.0371075
	Confusa	0.052728	0.0605151	0.212294	0.162611		0.842807	0.578135	0.699275		Confusa	0.0378707	0.0790693	0.212609	0.128371		0.727722	0.573078	0.567605		Confusa	0.041061	0.0499572	0.173413	0.154757		0.943955	0.660852	0.788798
	Hermias	<0.001	0.0005428	0.013695	0.0300527	0.842807		0.415834	0.636837		Hermias	<0.001	0.0005351	0.0071899	0.0128693	0.727722		0.658429	0.573261		Hermias	<0.001	0.0006109	0.0140668	0.0382695	0.943955		0.387056	0.621111
	Mamercus	<0.001	0.0009973	0.0066941	0.0226832	0.578135	0.415834		0.765854		Mamercus	<0.001	0.0016746	0.0065342	0.0149133	0.573078	0.658429		0.889336		Mamercus	<0.001	0.00102	0.0063339	0.0271193	0.660852	0.387056		0.745639
	Mothone	<0.001	0.0015432	0.0163626	0.0304095	0.699275	0.636837	0.765854			Mothone	<0.001	0.001332	0.0082519	0.0128425	0.567605	0.573261	0.889336			Mothone	<0.001	0.0016428	0.0162122	0.0371075	0.788798	0.621111	0.745639

## Sheet: 2b Light var - individuals
Dataset S2b: Light microhabitat variation and partitioning for individually caught ithomiine butterflies - spectral PCA and light-wing morphological associations
Key	Bi) Principal Component Analysis (PCA) on Individual Spectral data (Q for UV, B and LW spectral channels)									Bii) Light environmental associations with wing morphology
P < 0.05				PCA individual scores						MCMCglmm (Spectral variable ~ Wing variable+ (1|Species) + (1|Sex) + inverse matrix of phylogeny)							PGLS (Spectral variable ~ Wing variable, Pagel's λ = ML) (df = 43)
P < 0.01	Species	Sex	Mimicry_ring	PC1 (98.12% VAR)	PC2 (1.8% VAR)	PC3 (0.08% VAR)				Photon catch (LW channel)								Forewing surface area effect			Forewing aspect ratio effect			Forewing loading effect
P < 0.001	Aeria_eurimedia	Male	Eurimedia	-0.795806	-0.0176851	-0.00670264				Trait	Post-mean	l-95% CI	u-95% CI	eff. Sample	pMCMC		Spectral variable	Pagel's λ	t	P	Pagel's λ	t	P	Pagel's λ	t	P
	Aeria_eurimedia	Male	Eurimedia	-0.664233	-0.0320917	0.00399233				Forewing surface area	0.001	<-0.001	0.002	10000	0.0578		Photon catch (LW channel)	0.142	2.946	0.09329	0	7.656	0.008311	0.216	0.2091	0.6498
	Aeria_eurimedia	Male	Eurimedia	-0.246011	-0.000364542	0.02108				Forewing aspect ratio	0.464218	0.008233	0.88472	10000	0.0456		Photon catch (mean of all channels)	0.122	3.175	0.08182	0	7.1	0.01081	0.189	0.4311	0.5149
	Aeria_eurimedia	Male	Eurimedia	-0.412488	-0.103808	-0.0249646				Forewing loading	0.4656	-2.492	3.4797	10000	0.744		PC1	0.102	2.984	0.09128	0	6.955	0.01159	0.183	0.2402	0.6266
	Brevioleria_arzalia	Male	Aureliana	-0.710616	0.0173001	-0.0176348											PC2	0	1.354	0.2511	0	11.47	0.001521	0	0.345	0.56
	Brevioleria_arzalia	Male	Aureliana	0.184917	-0.143052	-0.0528641				Photon catch (mean of all channels)							PC3	0	0.1456	0.7047	0	1.203	0.2788	0	0.03915	0.8441
	Brevioleria_arzalia	Male	Aureliana	-0.665553	0.0265461	-0.00297842				Trait	Post-mean	l-95% CI	u-95% CI	eff. Sample	pMCMC		Relative UV	0.304	2.702	0.1075	0.305	16.28	<0.001	0.469	0.6558	0.4225
	Brevioleria_arzalia	Female	Aureliana	0.931016	0.167888	0.0104263				Forewing surface area	0.0010472	<0.001	0.0021562	10000	0.0688		Relative B	0	4.042	0.05069	0	4.172	0.04727	0	3.851	0.05621
	Brevioleria_arzalia	Female	Aureliana	0.209778	-0.10703	0.0216137				Forewing aspect ratio	0.41674	-0.03212	0.83404	10000	0.066		Relative LW	0.189	1.263	0.2674	0	13.09	0.0007766	0.22	0.01596	0.9
	Brevioleria_arzalia	Male	Aureliana	-0.222548	-0.0920509	-0.0204091				Forewing loading	0.3791	-2.5597	3.1458	9655	0.771
	Brevioleria_arzalia	Female	Aureliana	-0.639876	-0.0301366	0.00850265
	Brevioleria_arzalia	Male	Aureliana	-0.634045	0.0350048	-0.00685226				PC1
	Brevioleria_arzalia	Male	Aureliana	-0.294501	0.0642012	0.00595593				Trait	Post-mean	l-95% CI	u-95% CI	eff. Sample	pMCMC
	Brevioleria_arzalia	Female	Aureliana	-0.413796	-0.121195	0.0341701				Forewing surface area	0.0009762	<0.001	0.0020083	10000	0.0808
	Brevioleria_arzalia	Male	Aureliana	-0.194085	0.0523452	-0.00615279				Forewing aspect ratio	0.37868	-0.05928	0.78359	9560	0.086
	Brevioleria_arzalia	Female	Aureliana	-0.460671	-0.105698	0.0119757				Forewing loading	0.257	-2.55029	3.07288	10000	0.833
	Brevioleria_arzalia	Male	Aureliana	-0.184727	0.0038746	0.014939
	Brevioleria_arzalia	Female	Aureliana	-0.706561	-0.000271566	-0.0210653				PC2
	Brevioleria_arzalia	Female	Aureliana	0.148505	0.105838	0.0225877				Trait	Post-mean	l-95% CI	u-95% CI	eff. Sample	pMCMC
	Brevioleria_arzalia	Male	Aureliana	-0.638819	0.0446315	-0.0058492				Forewing surface area	<0.001	<0.001	<0.001	10355	0.0006
	Brevioleria_arzalia	Male	Aureliana	-0.0178292	0.106044	0.0427464				Forewing aspect ratio	0.06683	0.03864	0.09535	9368	<0.001
	Brevioleria_arzalia	Male	Aureliana	-0.525584	0.0346283	-0.00352838				Forewing loading	0.28014	0.02896	0.52509	10000	0.028
	Callithomia_lenea	Female	Confusa	-0.492191	-0.117047	-0.00927518
	Callithomia_lenea	Male	Confusa	-0.747971	-0.019633	-0.0146696				PC3
	Callithomia_lenea	Male	Confusa	0.575502	0.149608	0.00631778				Trait	Post-mean	l-95% CI	u-95% CI	eff. Sample	pMCMC
	Callithomia_lenea	Male	Confusa	-0.546282	0.012724	-0.00165638				Forewing surface area	<0.001	<-0.001	<0.001	10000	0.892
	Callithomia_lenea	Male	Confusa	-0.688004	-0.0152019	-0.0112669				Forewing aspect ratio	0.00325	-0.009051	0.017042	10000	0.613
	Callithomia_lenea	Female	Confusa	-0.819628	-0.0244582	-0.0150344				Forewing loading	-0.008891	-0.107367	0.083863	9242	0.857
	Ceratinia_tutia	Male	Mamercus	-0.541482	-0.0693088	-0.00791521
	Ceratinia_tutia	Male	Mamercus	0.766196	0.107689	0.0390496				Relative UV
	Ceratinia_tutia	Male	Mamercus	0.0512169	-0.16131	-0.011969				Trait	Post-mean	l-95% CI	u-95% CI	eff. Sample	pMCMC
	Ceratinia_tutia	Male	Mamercus	9.51799	1.20495	-0.0407438				Forewing surface area	<-0.001	-0.001	<-0.001	10000	0.0202
	Dircenna_loreta	Female	Confusa	-0.593396	-0.0275713	-0.00285173				Forewing aspect ratio	-0.17398	-0.26409	-0.08981	10000	0.0006
	Dircenna_loreta	Female	Confusa	-0.465383	-0.122893	0.00617227				Forewing loading	-0.57433	-1.23013	0.07332	9817	0.0902
	Dircenna_loreta	Female	Confusa	-0.522662	0.0114412	-0.00575027
	Episcada_sulphurea	Female	Eurimedia	-0.660537	0.00632136	-0.00395211				Relative B
	Episcada_sulphurea	Male	Eurimedia	-0.434123	0.00142073	-0.0222962				Trait	Post-mean	l-95% CI	u-95% CI	eff. Sample	pMCMC
	Forbestra_olivencia	Male	Hermias	-0.177642	0.0779469	-0.0215894				Forewing surface area	<0.001	<0.001	<0.001	9322	0.0026
	Forbestra_olivencia	Male	Hermias	0.0709241	0.0751828	0.00311626				Forewing aspect ratio	0.04818	0.02305	0.07427	10000	<0.001
	Forbestra_olivencia	Male	Hermias	-0.219817	-0.0701323	-0.0284644				Forewing loading	0.25069	0.06402	0.40659	10000	0.0078
	Forbestra_olivencia	Male	Hermias	-0.595486	0.0370832	-0.0108731
	Forbestra_olivencia	Female	Hermias	-0.556662	-0.0733214	-0.0171751				Relative LW
	Forbestra_olivencia	Female	Hermias	-0.64573	0.00480392	-0.00145208				Trait	Post-mean	l-95% CI	u-95% CI	eff. Sample	pMCMC
	Forbestra_olivencia	Male	Hermias	-0.638182	0.00359112	-0.0102752				Forewing surface area	<0.001	<0.001	<0.001	10000	0.046
	Forbestra_olivencia	Female	Hermias	-0.248197	0.0266356	0.000182837				Forewing aspect ratio	0.08151	0.03168	0.13563	10000	0.0034
	Forbestra_olivencia	Female	Hermias	-0.599774	0.00793314	-0.00169275				Forewing loading	0.2136	-0.1955	0.5995	10000	0.288
	Forbestra_olivencia	Female	Hermias	0.301877	0.17603	0.00839934
	Forbestra_olivencia	Female	Hermias	-0.667099	-0.0794689	0.00927475
	Forbestra_olivencia	Male	Hermias	-0.827898	-0.0192423	-0.0123494
	Forbestra_olivencia	Female	Hermias	-0.268304	0.0315636	0.000127939
	Forbestra_olivencia	Female	Hermias	-0.742347	0.0201805	-0.0134707
	Forbestra_olivencia	Female	Hermias	0.146145	0.0252546	0.0142228
	Forbestra_olivencia	Female	Hermias	-0.47749	-0.0642439	-0.00643353
	Forbestra_olivencia	Male	Hermias	-0.77623	-0.0360668	-0.00772068
	Forbestra_olivencia	Female	Hermias	-0.829201	0.0252495	-0.0121855
	Forbestra_olivencia	Male	Hermias	-0.449246	-0.0208612	-0.0255289
	Forbestra_olivencia	Male	Hermias	-0.752282	0.0163297	-0.00643073
	Forbestra_olivencia	Male	Hermias	-0.666783	-0.0454876	-0.00603046
	Forbestra_olivencia	Female	Hermias	-0.118366	0.0299865	0.0268448
	Forbestra_olivencia	Female	Hermias	-0.623222	0.0194994	-0.00965896
	Forbestra_olivencia	Male	Hermias	-0.342059	-0.0944315	-0.0509354
	Forbestra_olivencia	Male	Hermias	-0.69181	0.0269227	-0.0087586
	Forbestra_olivencia	Male	Hermias	-0.624383	0.0150702	-0.0109085
	Forbestra_olivencia	Male	Hermias	-0.310702	0.0551879	-0.00415843
	Forbestra_olivencia	Female	Hermias	1.1649	0.169342	0.0512713
	Forbestra_olivencia	Male	Hermias	0.0258038	0.119843	0.0327099
	Godyris_zavaleta	Male	Agnosia	-0.633846	0.00984142	-0.00415468
	Godyris_zavaleta	Female	Agnosia	-0.525096	-0.00354657	0.000395719
	Godyris_zavaleta	Male	Agnosia	-0.486415	0.0187397	0.00947313
	Godyris_zavaleta	Female	Agnosia	-0.760078	0.00853742	-0.0065927
	Godyris_zavaleta	Female	Agnosia	-0.399929	0.0139616	0.0028721
	Godyris_zavaleta	Male	Agnosia	-0.149554	-0.14781	-0.0525606
	Godyris_zavaleta	Male	Agnosia	-0.0899108	0.0539677	-0.0297711
	Godyris_zavaleta	Female	Agnosia	0.117672	0.0992407	0.0182821
	Godyris_zavaleta	Female	Agnosia	-0.48049	-0.119405	0.0259896
	Godyris_zavaleta	Female	Agnosia	-0.800991	-0.030631	-0.00591678
	Godyris_zavaleta	Male	Agnosia	-0.496692	0.0238908	0.00228768
	Godyris_zavaleta	Male	Agnosia	-0.723927	-0.0558409	-0.000823071
	Godyris_zavaleta	Male	Agnosia	-0.697961	-0.0527104	-0.00415035
	Godyris_zavaleta	Female	Agnosia	-0.798771	0.0201684	-0.0122669
	Godyris_zavaleta	Female	Agnosia	-0.693219	-0.0663347	0.00810715
	Godyris_zavaleta	Female	Agnosia	-0.192285	0.040393	-0.00560957
	Godyris_zavaleta	Male	Agnosia	-0.611661	-0.000850306	-0.00182574
	Godyris_zavaleta	Male	Agnosia	-0.580314	-0.0178672	-0.00916317
	Godyris_zavaleta	Female	Agnosia	-0.329863	-0.178732	0.00271265
	Godyris_zavaleta	Female	Agnosia	-0.824299	-0.0330376	-0.00194055
	Godyris_zavaleta	Female	Agnosia	-0.756644	-0.0203301	-0.00955057
	Godyris_zavaleta	Female	Agnosia	-0.467432	0.0437852	-0.00876367
	Godyris_zavaleta	Female	Agnosia	-0.626988	-0.0593274	-0.00481832
	Godyris_zavaleta	Female	Agnosia	0.223536	0.132591	-0.00941955
	Godyris_zavaleta	Male	Agnosia	-0.587672	0.0389823	-0.00917726
	Godyris_zavaleta	Male	Agnosia	-0.556924	-0.0451765	-0.0172689
	Godyris_zavaleta	Female	Agnosia	1.44931	0.270372	0.00957372
	Godyris_zavaleta	Female	Agnosia	-0.50299	-0.0279962	-0.00468503
	Godyris_zavaleta	Female	Agnosia	-0.486621	0.00813265	6.88401e-05
	Godyris_zavaleta	Female	Agnosia	-0.0122796	-0.163788	-0.0450765
	Godyris_zavaleta	Male	Agnosia	-0.753942	0.0141438	-0.00612506
	Godyris_zavaleta	Male	Agnosia	-0.656835	-0.0529582	-0.0036453
	Godyris_zavaleta	Female	Agnosia	-0.206484	-0.058453	-0.0284123
	Godyris_zavaleta	Female	Agnosia	-0.503225	0.00254326	0.00451793
	Hypoleria_lavinia	Male	Aureliana	-0.690935	0.0318607	0.00124155
	Hypoleria_lavinia	Female	Aureliana	0.715099	-0.031564	-0.106271
	Hypoleria_lavinia	Female	Aureliana	-0.537012	0.0255014	-0.0027483
	Hypoleria_lavinia	Male	Aureliana	-0.767983	-0.0336161	-0.00661898
	Hypoleria_sarepta	Male	Lerida	-0.483879	0.0188222	-0.00697304
	Hypoleria_sarepta	Male	Lerida	-0.699723	0.0345281	-0.00928836
	Hypoleria_sarepta	Male	Lerida	-0.485018	-0.0389916	-0.02182
	Hypoleria_sarepta	Male	Lerida	-0.683789	0.0313589	-0.0173678
	Hypoleria_sarepta	Male	Lerida	-0.8035	-0.00132605	-0.0167288
	Hypoleria_sarepta	Male	Lerida	-0.415595	-0.0523679	-0.0662089
	Hypoleria_sarepta	Male	Lerida	0.403027	0.194372	0.121665
	Hypoleria_sarepta	Male	Lerida	-0.603414	0.0259857	-0.00806829
	Hypoleria_sarepta	Male	Lerida	-0.454971	0.0441183	-0.00569204
	Hypoleria_sarepta	Male	Lerida	-0.484318	-0.0192993	-0.011423
	Hypoleria_sarepta	Female	Lerida	-0.677468	-0.00145488	-0.00465279
	Hypoleria_sarepta	Male	Lerida	-0.726429	-0.0434752	-0.0016107
	Hypoleria_sarepta	Female	Lerida	-0.476156	-0.091255	0.0415441
	Hypoleria_sarepta	Male	Lerida	-0.212743	0.103074	-0.000173364
	Hypoleria_sarepta	Female	Lerida	-0.60242	0.00157025	-0.0304148
	Hypoleria_sarepta	Female	Lerida	-0.264995	0.00132352	0.000204585
	Hypoleria_sarepta	Male	Lerida	-0.668812	0.0284031	-0.00670454
	Hypoleria_sarepta	Male	Lerida	-0.723739	-0.00979137	-0.0110092
	Hypoleria_sarepta	Female	Lerida	-0.335514	0.0728833	-0.0147623
	Hypoleria_sarepta	Male	Lerida	-0.602778	-0.0181795	-0.00509362
	Hypoleria_sarepta	Female	Lerida	-0.0997911	-0.0464618	-0.0124588
	Hypoleria_sarepta	Male	Lerida	-0.636183	0.0368814	-0.00636315
	Hypoleria_sarepta	Male	Lerida	-0.598488	-0.0156892	-0.00198957
	Hypoleria_sarepta	Male	Lerida	0.0441074	0.0669547	0.0103837
	Hypoleria_sarepta	Male	Lerida	-0.434225	0.0374403	-0.00097474
	Hypoleria_sarepta	Female	Lerida	-0.285779	-0.00944369	0.0229285
	Hypoleria_sarepta	Male	Lerida	0.0227307	0.033301	-0.00111023
	Hyposcada_anchiala	Female	Hermias	-0.784034	0.000498555	-0.0129077
	Hyposcada_anchiala	Male	Hermias	-0.580643	-0.11498	0.0209318
	Hyposcada_anchiala	Female	Hermias	-0.491207	0.0370576	0.00304951
	Hyposcada_anchiala	Female	Hermias	0.239384	0.113695	0.0399315
	Hyposcada_anchiala	Female	Hermias	0.473319	0.149461	-0.0124454
	Hyposcada_anchiala	Female	Hermias	-0.459611	0.0317816	0.00102578
	Hyposcada_anchiala	Male	Hermias	-0.32223	-0.114455	-0.000230765
	Hyposcada_anchiala	Male	Hermias	1.02963	0.0858424	-0.00244257
	Hyposcada_anchiala	Female	Hermias	-0.32581	0.0504145	-0.00454835
	Hyposcada_anchiala	Male	Hermias	-0.248669	-0.0110179	0.00846773
	Hyposcada_anchiala	Female	Hermias	-0.650496	-0.076748	0.00514385
	Hyposcada_anchiala	Female	Hermias	-0.672037	-0.0293312	-0.0251951
	Hyposcada_anchiala	Male	Hermias	-0.575465	0.0141487	-0.00377765
	Hyposcada_anchiala	Male	Hermias	0.0466391	-0.000343498	0.00658196
	Hyposcada_anchiala	Male	Hermias	-0.307809	-0.13731	0.0298597
	Hyposcada_anchiala	Male	Hermias	0.791693	0.117379	0.0468267
	Hyposcada_anchiala	Male	Hermias	-0.729135	0.00320251	-0.0129832
	Hyposcada_anchiala	Male	Hermias	-0.602577	-0.052303	-0.00388233
	Hyposcada_anchiala	Female	Hermias	-0.186466	0.0152161	0.00288594
	Hyposcada_anchiala	Male	Hermias	0.97427	0.287915	0.0247153
	Hyposcada_anchiala	Male	Hermias	-0.522381	0.00464557	0.00135198
	Hyposcada_anchiala	Female	Hermias	-0.50274	-0.0270705	-0.00549671
	Hyposcada_anchiala	Male	Hermias	-0.22272	-0.0139897	0.0175882
	Hyposcada_anchiala	Male	Hermias	-0.106773	0.0562424	0.00629208
	Hyposcada_anchiala	Male	Hermias	-0.610915	0.0194352	-0.0151694
	Hyposcada_anchiala	Female	Hermias	0.18428	0.113099	0.0109514
	Hyposcada_anchiala	Male	Hermias	-0.768152	-0.0451152	-0.0109293
	Hyposcada_anchiala	Male	Hermias	-0.420984	0.0454172	-0.00908858
	Hyposcada_anchiala	Female	Hermias	-0.335023	-0.00113927	0.0153465
	Hyposcada_anchiala	Male	Hermias	-0.715179	0.0319572	-0.00790844
	Hyposcada_anchiala	Female	Hermias	-0.346593	0.0767772	-0.00717668
	Hyposcada_anchiala	Female	Hermias	-0.507921	0.0335786	-0.00221567
	Hyposcada_anchiala	Male	Hermias	0.710869	0.143296	-0.0182388
	Hyposcada_anchiala	Male	Hermias	-0.43577	0.0239286	0.00367475
	Hyposcada_anchiala	Female	Hermias	0.100334	0.0685537	0.00596976
	Hyposcada_illinissa	Female	Lerida	-0.758454	0.0362298	0.00523222
	Hyposcada_illinissa	Female	Lerida	-0.547268	0.0184511	-0.00114974
	Hyposcada_illinissa	Male	Lerida	-0.359436	0.0440194	-0.0117281
	Hyposcada_illinissa	Male	Lerida	-0.639773	0.00305403	0.0081664
	Hyposcada_illinissa	Female	Lerida	1.09203	-0.113794	-0.0316203
	Hyposcada_illinissa	Male	Lerida	-0.768401	-0.0324905	-0.00806099
	Hyposcada_illinissa	Male	Lerida	-0.256531	-0.0870448	-0.0237405
	Hyposcada_illinissa	Female	Lerida	-0.450684	0.00391496	-0.0291933
	Hyposcada_illinissa	Male	Lerida	-0.765917	-0.0255508	-0.00889029
	Hyposcada_illinissa	Female	Lerida	-0.442295	-0.034019	-0.0161158
	Hyposcada_illinissa	Female	Lerida	-0.68191	0.00559138	-0.00609054
	Hyposcada_illinissa	Female	Lerida	-0.361777	-0.128457	0.0441389
	Hyposcada_illinissa	Male	Lerida	1.93182	0.156182	-0.00580034
	Hyposcada_illinissa	Female	Lerida	-0.395171	0.0064689	-0.0278158
	Hyposcada_illinissa	Female	Lerida	-0.512712	-0.0136718	-0.000381403
	Hyposcada_illinissa	Male	Lerida	-0.606791	0.0258293	-0.0162288
	Hyposcada_illinissa	Female	Lerida	-0.645996	-0.0410329	-0.00136794
	Hyposcada_illinissa	Male	Lerida	0.100592	-0.0664853	-0.0064531
	Hyposcada_illinissa	Female	Lerida	-0.709367	-0.00843882	0.00120359
	Hyposcada_illinissa	Female	Lerida	-0.54117	0.0338367	-0.00336488
	Hyposcada_illinissa	Male	Lerida	-0.0725573	-0.118831	-0.00828524
	Hyposcada_illinissa	Male	Lerida	-0.559619	-0.0726844	-0.024249
	Hyposcada_illinissa	Male	Lerida	-0.657827	-0.0686715	-0.00521157
	Hyposcada_illinissa	Female	Lerida	-0.455859	0.0470157	-0.000128275
	Hyposcada_illinissa	Male	Lerida	-0.766378	-0.047008	-0.00723887
	Hyposcada_illinissa	Male	Lerida	-0.626086	-0.0365194	-0.0023922
	Hyposcada_illinissa	Female	Lerida	-0.415929	-0.144728	-0.0106014
	Hyposcada_illinissa	Female	Lerida	-0.756728	-0.033566	-0.00023497
	Hyposcada_illinissa	Female	Lerida	6.72926	1.19877	0.410881
	Hyposcada_kena	Male	Lerida	-0.584768	0.000899596	-0.00506049
	Hyposcada_kena	Male	Lerida	-0.472706	-0.0019727	0.00658397
	Hyposcada_kena	Male	Lerida	-0.696537	-0.0670938	0.00371974
	Hyposcada_kena	Female	Lerida	-0.701483	-0.0711638	-0.0110856
	Hyposcada_kena	Male	Lerida	-0.230748	-0.0563548	-0.00595897
	Hyposcada_kena	Male	Lerida	-0.621452	-0.0511777	0.0114868
	Hyposcada_kena	Female	Lerida	-0.65148	0.00396787	-0.0121406
	Hyposcada_kena	Male	Lerida	-0.758377	0.0123768	-0.0097363
	Hyposcada_kena	Female	Lerida	-0.818022	0.0210606	-0.010518
	Hyposcada_kena	Female	Lerida	-0.904018	0.0183347	-0.0164005
	Hyposcada_kena	Female	Lerida	-0.658208	-0.0558559	-0.00255293
	Hyposcada_kena	Female	Lerida	-0.526924	-0.0800358	0.0127844
	Hyposcada_kena	Male	Lerida	-0.441404	0.0573243	-0.00948326
	Hyposcada_kena	Male	Lerida	-0.139321	-0.0726448	0.0135653
	Hyposcada_kena	Male	Lerida	-0.303569	0.0637936	-0.0129673
	Hyposcada_kena	Female	Lerida	-0.738521	-0.0448269	-0.0097679
	Hyposcada_kena	Male	Lerida	-0.589956	-0.00250993	-0.015558
	Hyposcada_kena	Male	Lerida	0.331732	-0.110193	-0.0792532
	Hyposcada_kena	Male	Lerida	0.592953	0.0381373	0.0105776
	Hyposcada_kena	Female	Lerida	-0.642434	-0.0541949	-0.0177507
	Hypothyris_anastasia	Male	Mamercus	-0.204011	0.0312679	0.00324396
	Hypothyris_anastasia	Male	Mamercus	-0.107947	0.0907341	0.0120799
	Hypothyris_anastasia	Male	Mamercus	-0.506703	-0.0978756	0.0227609
	Hypothyris_anastasia	Male	Mamercus	-0.443425	0.0463452	-0.00212377
	Hypothyris_anastasia	Male	Mamercus	-0.00566919	0.0997269	0.0318477
	Hypothyris_anastasia	Female	Mamercus	1.49047	0.384912	0.0747624
	Hypothyris_anastasia	Male	Mamercus	-0.589369	0.0201805	-0.0149634
	Hypothyris_anastasia	Male	Mamercus	-0.512076	0.0307385	-0.00646476
	Hypothyris_anastasia	Female	Mamercus	-0.0869157	0.0589093	0.00646218
	Hypothyris_anastasia	Male	Mamercus	-0.307457	0.0719957	-0.00364417
	Hypothyris_anastasia	Male	Mamercus	1.02068	0.169208	0.0210262
	Hypothyris_anastasia	Male	Mamercus	-0.199962	-0.134856	0.00746965
	Hypothyris_anastasia	Female	Mamercus	4.38668	0.788858	0.0270703
	Hypothyris_anastasia	Female	Mamercus	-0.470153	0.0453414	-0.00660451
	Hypothyris_anastasia	Female	Mamercus	-0.361677	0.0214984	-0.0237452
	Hypothyris_anastasia	Male	Mamercus	-0.200522	-0.0432428	-0.0300348
	Hypothyris_anastasia	Female	Mamercus	-0.659166	-0.000125595	0.00109873
	Hypothyris_anastasia	Female	Mamercus	-0.771134	-0.0173769	-0.00713076
	Hypothyris_anastasia	Female	Mamercus	-0.569932	-0.0688182	0.00251538
	Hypothyris_anastasia	Male	Mamercus	0.584389	0.00456761	-0.0258619
	Hypothyris_anastasia	Female	Mamercus	0.814032	0.0387352	-0.0143762
	Hypothyris_anastasia	Female	Mamercus	0.376026	0.0655264	0.0277209
	Hypothyris_anastasia	Female	Mamercus	-0.283897	-0.0374181	0.0134991
	Hypothyris_anastasia	Female	Mamercus	14.8238	0.497916	-0.589033
	Hypothyris_anastasia	Female	Mamercus	-0.205137	0.0011667	-0.0116569
	Hypothyris_anastasia	Female	Mamercus	-0.290107	0.0576762	-0.00786397
	Hypothyris_anastasia	Male	Mamercus	-0.382467	-0.128941	0.0140444
	Hypothyris_anastasia	Male	Mamercus	-0.510315	-0.0403841	-0.00797621
	Hypothyris_anastasia	Female	Mamercus	-0.0980175	0.0364369	0.0281995
	Hypothyris_anastasia	NA	Mamercus	1.06835	0.302919	0.0370644
	Hypothyris_anastasia	Male	Mamercus	-0.432141	-0.0428742	0.00776301
	Hypothyris_anastasia	Male	Mamercus	-0.63212	0.0333007	-0.0141159
	Hypothyris_anastasia	Female	Mamercus	-0.196451	0.0699514	0.00291143
	Hypothyris_anastasia	Male	Mamercus	-0.734114	0.0017236	-0.00218128
	Hypothyris_anastasia	Male	Mamercus	0.0734529	-0.0534695	0.0043423
	Hypothyris_anastasia	Male	Mamercus	-0.402947	-0.085376	0.0211129
	Hypothyris_anastasia	Male	Mamercus	1.05475	0.214318	0.062934
	Hypothyris_anastasia	Male	Mamercus	-0.60043	-0.0228581	-0.00932749
	Hypothyris_anastasia	Female	Mamercus	-0.666741	0.0294848	-0.0156633
	Hypothyris_anastasia	Female	Mamercus	0.330174	0.122881	0.0555414
	Hypothyris_anastasia	Female	Mamercus	8.65518	-1.69609	0.301566
	Hypothyris_anastasia	Male	Mamercus	-0.293805	-0.0135816	0.0205236
	Hypothyris_anastasia	Female	Mamercus	0.49842	0.182286	0.0747115
	Hypothyris_anastasia	Female	Mamercus	-0.336749	-0.0902946	-0.0017597
	Hypothyris_anastasia	Male	Mamercus	0.0719221	0.0661134	0.0152368
	Hypothyris_anastasia	Male	Mamercus	-0.650456	-0.0733279	-0.000538159
	Hypothyris_anastasia	Female	Mamercus	-0.358968	-0.0695052	-0.010569
	Hypothyris_anastasia	Female	Mamercus	-0.241733	-0.0653649	-0.000954611
	Hypothyris_anastasia	Male	Mamercus	-0.682935	-0.0718367	-0.00440198
	Hypothyris_anastasia	Female	Mamercus	0.0978266	0.0330636	-0.0129625
	Hypothyris_anastasia	Male	Mamercus	-0.0159544	0.00906204	-0.00189364
	Hypothyris_anastasia	Male	Mamercus	-0.356629	-0.0726121	-0.00840109
	Hypothyris_anastasia	Female	Mamercus	-0.414052	0.00274067	-0.0282189
	Hypothyris_anastasia	Female	Mamercus	-0.675233	-0.0506126	-0.00369313
	Hypothyris_anastasia	Female	Mamercus	-0.568043	-0.0657138	0.0104168
	Hypothyris_anastasia	Female	Mamercus	-0.414371	0.0506678	-0.00444785
	Hypothyris_anastasia	Male	Mamercus	-0.0990583	0.00281257	-0.03624
	Hypothyris_anastasia	NA	Mamercus	-0.645113	-0.0193417	-0.00409857
	Hypothyris_anastasia	Male	Mamercus	0.116514	-0.068158	-0.0598925
	Hypothyris_anastasia	Male	Mamercus	-0.723895	-0.0480981	-0.0131646
	Hypothyris_anastasia	Female	Mamercus	1.27092	0.223782	0.00783122
	Hypothyris_anastasia	Female	Mamercus	-0.627109	-0.0253473	-0.00331527
	Hypothyris_anastasia	Male	Mamercus	-0.564617	-0.0369675	-0.00676324
	Hypothyris_anastasia	Male	Mamercus	-0.406491	-0.0385317	-0.00817651
	Hypothyris_anastasia	Female	Mamercus	0.388276	0.128961	-0.0158475
	Hypothyris_euclea	Male	Hermias	-0.313327	-0.0977263	-0.00891325
	Hypothyris_euclea	Male	Hermias	-0.286165	-0.0409891	0.00103661
	Hypothyris_euclea	Female	Hermias	6.82744	0.00191594	-0.207462
	Hypothyris_fluonia	Female	Hermias	0.49712	-0.017183	0.0192168
	Hypothyris_fluonia	Male	Hermias	5.31782	-1.98655	0.238959
	Hypothyris_fluonia	Male	Hermias	-0.388441	0.0580516	-0.00728935
	Hypothyris_fluonia	Female	Hermias	-0.526833	0.0351673	-0.00748017
	Hypothyris_fluonia	Male	Hermias	0.238359	-0.0091424	-0.00755293
	Hypothyris_fluonia	Female	Hermias	-0.534452	0.0317681	0.016486
	Hypothyris_fluonia	Female	Hermias	-0.559463	0.0241539	0.0108724
	Hypothyris_fluonia	Female	Hermias	0.512747	-0.191287	0.0254295
	Hypothyris_fluonia	Male	Hermias	3.19687	0.645463	0.263842
	Hypothyris_fluonia	Female	Hermias	0.333013	-0.0883082	0.0143451
	Hypothyris_fluonia	Male	Hermias	1.04163	0.0315452	-0.0072889
	Hypothyris_fluonia	Male	Hermias	-0.702914	0.00247792	-0.00637154
	Hypothyris_fluonia	Female	Hermias	-0.562683	0.0194561	-0.0101365
	Hypothyris_fluonia	Female	Hermias	1.39837	0.203672	0.0400216
	Hypothyris_fluonia	Male	Hermias	6.81293	-1.46728	0.422564
	Hypothyris_fluonia	Female	Hermias	-0.411138	0.0127791	0.00230368
	Hypothyris_fluonia	Female	Hermias	-0.565067	-0.0313069	-0.00231863
	Hypothyris_fluonia	Male	Hermias	0.166047	0.0927747	0.00673379
	Hypothyris_fluonia	Female	Hermias	-0.802187	0.0167802	-0.00765602
	Hypothyris_fluonia	Female	Hermias	-0.177818	-0.0108715	0.0222558
	Hypothyris_fluonia	Male	Hermias	-0.0466944	0.0159926	0.000702513
	Hypothyris_fluonia	Male	Hermias	-0.814328	0.0103701	-0.0100259
	Hypothyris_fluonia	Male	Hermias	0.574722	-0.0840291	0.021435
	Hypothyris_fluonia	Male	Hermias	-0.219995	-0.00731216	0.0281987
	Hypothyris_fluonia	Male	Hermias	-0.25694	0.0773012	-0.0065681
	Hypothyris_fluonia	Female	Hermias	-0.349159	-0.122475	0.026386
	Hypothyris_fluonia	Female	Hermias	0.135412	0.045823	0.016768
	Hypothyris_fluonia	Female	Hermias	-0.37624	-0.0584866	-0.0114605
	Hypothyris_fluonia	Male	Hermias	-0.483773	-0.101183	0.016246
	Hypothyris_fluonia	Male	Hermias	-0.487436	-0.099278	-0.0168989
	Hypothyris_fluonia	Male	Hermias	-0.537923	0.0232561	-0.00260569
	Hypothyris_fluonia	Male	Hermias	-0.144544	-0.0663313	-0.0053365
	Hypothyris_fluonia	Female	Hermias	2.0645	0.231406	0.114887
	Hypothyris_fluonia	Female	Hermias	-0.572358	-0.0329931	-0.011247
	Hypothyris_fluonia	Female	Hermias	0.0601702	0.0355941	-0.0179808
	Hypothyris_fluonia	Male	Hermias	-0.583486	-0.0799675	-0.00410207
	Hypothyris_fluonia	Male	Hermias	-0.356846	-0.0161195	-0.026187
	Hypothyris_mamercus	Male	Mamercus	1.50361	0.178913	0.00115286
	Hypothyris_mamercus	Female	Mamercus	-0.160664	-0.0687542	-0.0188253
	Hypothyris_mamercus	Male	Mamercus	-0.559898	0.0249324	-0.00483139
	Hypothyris_mamercus	Male	Mamercus	1.20681	0.222721	0.0789874
	Hypothyris_mamercus	Male	Mamercus	-0.317553	0.0524936	-0.0188756
	Hypothyris_mamercus	Female	Mamercus	-0.48947	0.0159177	-0.00122407
	Hypothyris_mamercus	Male	Mamercus	-0.384478	0.0330695	-0.0013252
	Hypothyris_mamercus	Female	Mamercus	0.155301	-0.0794669	-0.0532259
	Hypothyris_mamercus	Male	Mamercus	0.0449303	0.0853226	0.00876198
	Hypothyris_moebiusi	Female	Mamercus	-0.220379	0.0666638	-0.00217685
	Hypothyris_moebiusi	Female	Mamercus	-0.638236	0.0278357	-0.0100374
	Hypothyris_semifulva	Male	Hermias	-0.583691	0.0254269	-0.00376235
	Hypothyris_sp	Female	Hermias	-0.303883	0.0107886	-0.00276463
	Hypothyris_sp	Female	Hermias	-0.426918	-0.0777897	0.00175059
	Hypothyris_sp	Female	Hermias	-0.211869	-0.150314	0.0198065
	Hypothyris_sp	Female	Hermias	-0.222321	0.0731921	-0.00182984
	Hypothyris_sp	Male	Hermias	-0.748902	0.0187135	-0.00870636
	Hypothyris_sp	Female	Hermias	-0.445743	0.0225208	-0.00132833
	Hypothyris_sp	Female	Hermias	-0.181528	-0.0790088	-0.0037941
	Hypothyris_sp	Male	Hermias	0.544416	0.0355278	0.00612429
	Hypothyris_sp	Male	Hermias	-0.29593	0.587322	-0.0182006
	Hypothyris_sp	Female	Hermias	2.09365	0.3249	0.014427
	Hypothyris_sp	Male	Hermias	-0.843703	-0.0174021	-0.00853023
	Hypothyris_sp	Female	Hermias	1.59594	0.164658	-0.0484332
	Hypothyris_sp	Male	Hermias	-0.472878	0.0258495	-0.00491219
	Hypothyris_sp	Female	Hermias	-0.455743	-0.106978	0.0142469
	Hypothyris_sp	Female	Hermias	3.19986	0.239677	-0.00638683
	Hypothyris_sp	Male	Hermias	0.259086	-0.231097	-0.101054
	Hypothyris_sp	Male	Hermias	-0.290349	0.0604033	-0.01062
	Hypothyris_sp	Male	Hermias	-0.646121	-0.0615752	-0.00438041
	Ithomia_amarilla	NA	Eurimedia	-0.83872	0.02256	-0.00843982
	Ithomia_amarilla	Male	Eurimedia	-0.264148	0.0717126	-0.0124992
	Ithomia_amarilla	NA	Eurimedia	-0.0930048	-0.0343239	-0.00183086
	Ithomia_amarilla	Female	Eurimedia	2.64839	0.171501	0.0394528
	Ithomia_amarilla	Female	Eurimedia	-0.454722	-0.0554779	-0.0122825
	Ithomia_amarilla	Male	Eurimedia	-0.725256	0.00716314	-0.0146973
	Ithomia_amarilla	Male	Eurimedia	-0.302543	-0.0844601	0.00586034
	Ithomia_amarilla	NA	Eurimedia	-0.492943	-0.104896	0.0159817
	Ithomia_amarilla	Female	Eurimedia	-0.498375	-0.0136616	0.00807306
	Ithomia_amarilla	Male	Eurimedia	-0.572207	-0.0340084	0.00503423
	Ithomia_amarilla	Male	Eurimedia	-0.0314443	-0.0145155	-0.00381889
	Ithomia_amarilla	Male	Eurimedia	0.493016	-0.11116	0.0493182
	Ithomia_amarilla	Male	Eurimedia	-0.446823	0.0294713	0.0068777
	Ithomia_amarilla	Female	Eurimedia	-0.341134	0.00998161	-0.019136
	Ithomia_amarilla	Male	Eurimedia	-0.66434	-0.0232936	-0.00473586
	Ithomia_amarilla	NA	Eurimedia	-0.746486	-0.0262835	-0.000326042
	Ithomia_amarilla	Female	Eurimedia	-0.759176	-0.0180953	-0.0097042
	Ithomia_amarilla	Female	Eurimedia	-0.856863	0.0163425	-0.00608156
	Ithomia_amarilla	NA	Eurimedia	-0.361642	-0.108025	0.0330627
	Ithomia_amarilla	NA	Eurimedia	-0.367063	-0.104052	0.000916127
	Ithomia_amarilla	Male	Eurimedia	-0.589164	0.0145725	-0.0039135
	Ithomia_amarilla	Female	Eurimedia	-0.385492	-0.099499	0.0290128
	Ithomia_amarilla	Female	Eurimedia	-0.74766	0.0187542	-0.00716651
	Ithomia_amarilla	Male	Eurimedia	0.313072	0.106881	0.02379
	Ithomia_amarilla	Male	Eurimedia	-0.121733	0.0206686	0.00387087
	Ithomia_amarilla	Female	Eurimedia	-0.287796	-0.115084	0.0139852
	Ithomia_amarilla	Female	Eurimedia	0.270372	-0.0507997	0.00248947
	Ithomia_amarilla	Male	Eurimedia	-0.317144	0.0522753	-0.00971614
	Ithomia_amarilla	Male	Eurimedia	-0.696732	-0.0476893	0.00181848
	Ithomia_amarilla	Male	Eurimedia	-0.721983	0.0163103	-0.00694855
	Ithomia_amarilla	Male	Eurimedia	-0.683933	-0.0605501	0.00656938
	Ithomia_amarilla	Male	Eurimedia	-0.786126	-0.0527614	-6.76601e-05
	Ithomia_amarilla	Female	Eurimedia	-0.754941	0.00730841	-0.00655839
	Ithomia_amarilla	Female	Eurimedia	-0.147038	0.0864304	-0.00848676
	Ithomia_amarilla	Female	Eurimedia	0.991581	-0.156918	-0.102397
	Ithomia_amarilla	Male	Eurimedia	-0.63764	0.0243206	-0.0190773
	Ithomia_amarilla	NA	Eurimedia	-0.173336	0.0783439	-0.00623761
	Ithomia_amarilla	Male	Eurimedia	-0.441454	-0.0871328	-0.00495428
	Ithomia_amarilla	Male	Eurimedia	-0.344588	-0.0159984	-0.0245944
	Ithomia_amarilla	NA	Eurimedia	-0.784467	0.00461462	-0.00689669
	Ithomia_amarilla	Male	Eurimedia	-0.695523	-0.0472205	0.000149139
	Ithomia_amarilla	Female	Eurimedia	-0.826387	-0.0342584	-0.00298757
	Ithomia_amarilla	Female	Eurimedia	-0.726473	-0.0305448	0.00339686
	Ithomia_amarilla	NA	Eurimedia	-0.571857	0.0122768	0.000277252
	Ithomia_amarilla	Male	Eurimedia	-0.56809	-0.0860476	0.0166578
	Ithomia_amarilla	Male	Eurimedia	-0.724211	-0.0669989	-0.00364205
	Ithomia_amarilla	NA	Eurimedia	-0.124021	0.0661072	0.0449496
	Ithomia_amarilla	NA	Eurimedia	0.437466	-0.284303	-0.108522
	Ithomia_amarilla	Female	Eurimedia	-0.496531	0.0394725	-0.0032761
	Ithomia_amarilla	Male	Eurimedia	-0.389373	-0.132008	0.0069257
	Ithomia_amarilla	Male	Eurimedia	-0.622688	-0.064155	-0.00985667
	Ithomia_amarilla	NA	Eurimedia	0.124607	0.0502647	0.0114956
	Ithomia_amarilla	Female	Eurimedia	0.345296	0.0310865	-0.00350947
	Ithomia_amarilla	Male	Eurimedia	-0.263357	0.00548269	-0.00271827
	Ithomia_salapia	Male	Eurimedia	0.709051	-0.00475236	-0.0582766
	Mechanitis_mazaeus	Male	Hermias	0.796423	0.140614	0.0869338
	Mechanitis_mazaeus	Female	Hermias	-0.651997	-0.0665452	-0.0134717
	Mechanitis_mazaeus	Female	Hermias	2.47828	0.08028	0.0416834
	Mechanitis_mazaeus	Male	Hermias	-0.721815	0.00999231	-0.0153724
	Mechanitis_mazaeus	Male	Hermias	-0.176478	-0.063374	0.00806686
	Mechanitis_mazaeus	Male	Hermias	0.403327	0.00541308	0.0080741
	Mechanitis_mazaeus	Female	Hermias	0.22961	0.0997998	-0.00586393
	Mechanitis_mazaeus	Male	Hermias	1.12621	0.0685232	0.00284397
	Mechanitis_mazaeus	Male	Hermias	2.17338	0.176952	-0.0441203
	Mechanitis_mazaeus	Female	Hermias	0.683628	0.0774438	0.0354186
	Mechanitis_mazaeus	NA	Hermias	-0.517104	-0.0244067	0.000823706
	Mechanitis_mazaeus	Female	Hermias	-0.153944	-0.0766564	0.0074856
	Mechanitis_mazaeus	Female	Hermias	-0.398525	0.0197885	0.0154892
	Mechanitis_mazaeus	Male	Hermias	-0.386946	0.00605635	-0.0132344
	Mechanitis_mazaeus	Female	Hermias	0.417743	0.050811	0.00399663
	Mechanitis_mazaeus	Female	Hermias	-0.384306	0.0482712	-0.00497307
	Mechanitis_mazaeus	Female	Hermias	-0.345401	0.0247363	-0.0202329
	Mechanitis_mazaeus	Male	Hermias	-0.382177	-0.0590886	0.00315801
	Mechanitis_mazaeus	Male	Hermias	0.798939	-0.133355	0.0469606
	Mechanitis_messenoides	Female	Hermias	3.80712	0.388636	-0.0438422
	Mechanitis_messenoides	Female	Mothone	-0.530742	-0.0850892	0.000867391
	Mechanitis_messenoides	Female	Hermias	-0.576333	0.00903268	-0.00484143
	Mechanitis_messenoides	Female	Hermias	2.59887	0.256692	0.119978
	Mechanitis_messenoides	Male	Hermias	-0.455168	0.0335129	0.00640413
	Mechanitis_messenoides	Male	Mothone	18.568	-2.83525	-0.385646
	Mechanitis_messenoides	Female	Hermias	0.41292	0.123755	0.00330533
	Mechanitis_messenoides	Male	Hermias	-0.0553529	-0.0600725	-0.0257566
	Mechanitis_messenoides	Male	Hermias	0.584905	0.176001	-0.00160582
	Mechanitis_messenoides	Male	Hermias	0.860002	0.134	0.0814166
	Mechanitis_messenoides	Female	Hermias	-0.769632	-0.0191708	-0.0105504
	Mechanitis_messenoides	Male	Hermias	2.87851	0.299314	0.0225332
	Mechanitis_messenoides	Female	Mothone	3.50758	0.278017	-0.0567707
	Mechanitis_messenoides	Female	Hermias	1.6906	0.2668	-0.0434292
	Mechanitis_messenoides	Female	Mothone	1.01212	0.108024	0.0352951
	Mechanitis_messenoides	Female	Hermias	-0.375707	0.0198831	-0.00664041
	Mechanitis_messenoides	Female	Mothone	0.267043	0.115318	-0.00293263
	Mechanitis_polymnia	Female	Hermias	-0.23829	0.012584	0.0213392
	Mechanitis_polymnia	Female	Hermias	-0.324997	-0.078973	-0.0135619
	Mechanitis_polymnia	Female	Hermias	1.22103	0.16703	-0.00030567
	Mechanitis_polymnia	Male	Hermias	-0.535473	0.0169486	0.000436397
	Mechanitis_polymnia	Male	Hermias	1.58131	0.228576	0.0728621
	Mechanitis_polymnia	Female	Hermias	0.267718	-0.0556871	0.0687104
	Mechanitis_polymnia	Male	Hermias	-0.492597	0.0040476	-0.00368614
	Mechanitis_polymnia	Male	Hermias	10.3168	1.77993	0.0748054
	Mechanitis_polymnia	Male	Hermias	-0.514769	0.0364799	-0.000755077
	Mechanitis_polymnia	Female	Hermias	-0.655548	-0.0739842	-0.0024358
	Mechanitis_polymnia	Male	Hermias	-0.467686	-0.128997	-0.000257106
	Melinaea_menophilus	Female	Mamercus	-0.384949	0.0328853	-0.000854737
	Melinaea_menophilus	Male	Mamercus	-0.034693	0.085568	0.00563575
	Melinaea_menophilus	Female	Mamercus	0.247705	0.192329	-0.00887038
	Melinaea_menophilus	Female	Mamercus	-0.350062	0.0590698	-0.0157853
	Melinaea_menophilus	Female	Mamercus	0.58457	-0.140689	0.0230232
	Melinaea_menophilus	Female	Mamercus	-0.569646	0.00564666	-0.0247894
	Melinaea_menophilus	Male	Mamercus	-0.102736	-0.0566933	-0.0144898
	Melinaea_menophilus	Male	Mamercus	-0.520618	-0.105399	-0.0244277
	Melinaea_menophilus	Male	Mamercus	-0.643139	-0.0445196	-0.0018826
	Melinaea_menophilus	Female	Mamercus	-0.373305	-0.0308259	-0.00824182
	Melinaea_menophilus	Female	Mamercus	0.951607	0.106519	0.0262975
	Melinaea_menophilus	Female	Mamercus	-0.766703	-0.00559851	-0.0145172
	Melinaea_menophilus	Female	Mamercus	-0.350835	0.0393909	-0.00400504
	Melinaea_mothone	Female	Mothone	3.40558	0.522759	0.127979
	Melinaea_mothone	Female	Mothone	0.971436	-0.0209918	0.0156647
	Melinaea_mothone	Female	Mothone	1.75783	0.117404	0.0449622
	Melinaea_mothone	Female	Mothone	-0.645141	-0.0696019	-0.00689171
	Melinaea_mothone	Female	Mothone	-0.260179	0.0482162	-0.000267704
	Melinaea_mothone	Female	Mothone	0.066237	0.0374664	-0.0403527
	Melinaea_mothone	Male	Mothone	0.0288625	-0.0681053	-0.00261214
	Melinaea_mothone	Female	Mothone	1.2427	0.0575915	0.0117638
	Melinaea_mothone	Female	Mothone	1.78663	0.197703	-0.0380995
	Melinaea_mothone	Female	Mothone	-0.312931	-0.0112971	0.0105754
	Melinaea_mothone	Female	Mothone	-0.688974	-0.0608176	-0.0052201
	Melinaea_mothone	Female	Mothone	-0.672772	0.0238197	-0.016229
	Melinaea_mothone	Female	Mothone	-0.536602	0.0141428	0.0115112
	Melinaea_mothone	Female	Mothone	-0.636717	-0.0625218	-0.0161554
	Melinaea_satevis	Female	Hermias	1.64403	0.126445	0.0103635
	Melinaea_satevis	Female	Hermias	-0.108	0.0423677	0.0111994
	Melinaea_satevis	Female	Hermias	-0.298172	-0.0703501	0.0187396
	Melinaea_satevis	Female	Hermias	6.71971	-1.70828	0.246807
	Melinaea_satevis	Female	Hermias	-0.392314	-0.0263619	-0.0233146
	Melinaea_satevis	Female	Hermias	-0.282405	0.0328656	-0.0202412
	Methona_curvifascia	Female	Confusa	0.251912	0.088988	0.0110845
	Methona_curvifascia	Male	Confusa	-0.697766	-0.0575247	-0.00468804
	Methona_curvifascia	Female	Confusa	-0.042228	-0.0544947	-0.0191366
	Methona_grandior	Male	Confusa	-0.558339	-0.0555159	-0.00552628
	Methona_grandior	Male	Confusa	-0.179059	0.0715239	-0.0084061
	Methona_grandior	Male	Confusa	-0.186084	0.0753058	-0.00802317
	Methona_grandior	Female	Confusa	0.656767	0.0886458	-0.00918005
	Methona_grandior	Female	Confusa	-0.640952	-0.00769063	-0.0282634
	Methona_grandior	Male	Confusa	-0.509254	0.0354868	-0.00275914
	Methona_grandior	Female	Confusa	-0.775794	-0.0417024	-0.0171968
	Methona_grandior	Male	Confusa	0.0581197	0.0721554	0.00317585
	Methona_grandior	NA	Confusa	0.0979724	0.117106	-0.0012271
	Napeogenes_aethra	Female	Mamercus	2.03129	0.32955	0.0751123
	Napeogenes_duessa	Male	Mamercus	-0.632235	-0.0817972	0.00777192
	Napeogenes_duessa	Female	Mamercus	-0.608401	-0.0108073	0.00119883
	Napeogenes_duessa	Female	Mamercus	6.38292	0.341406	-0.170777
	Napeogenes_duessa	Female	Mamercus	-0.358419	-0.12974	0.012772
	Napeogenes_duessa	Female	Mamercus	-0.384299	-0.19532	0.0212631
	Napeogenes_duessa	Female	Mamercus	2.29987	0.113464	0.063357
	Napeogenes_duessa	Male	Mamercus	-0.0704783	-0.13608	0.0401928
	Napeogenes_duessa	Female	Mamercus	-0.436999	-0.0156377	0.0146464
	Napeogenes_duessa	Male	Mamercus	-0.190124	-0.107537	-0.0264107
	Napeogenes_duessa	Female	Mamercus	0.0623656	-0.145469	0.0416024
	Napeogenes_duessa	Male	Mamercus	-0.374682	-0.124474	0.00153202
	Napeogenes_duessa	Male	Mamercus	0.52623	-0.115291	0.0754386
	Napeogenes_duessa	Female	Mamercus	-0.0117531	0.100486	0.0344832
	Napeogenes_duessa	Female	Mamercus	-0.659634	-0.0569939	0.00826738
	Napeogenes_duessa	Female	Mamercus	-0.647503	-0.0875274	0.00992626
	Napeogenes_duessa	Female	Mamercus	6.20085	0.972617	0.0925097
	Napeogenes_duessa	Female	Mamercus	-0.0534253	-0.0599227	-0.0390663
	Napeogenes_duessa	Male	Mamercus	-0.469057	-0.0696342	0.0205573
	Napeogenes_duessa	Female	Mamercus	3.97279	0.73576	0.0969579
	Napeogenes_duessa	Female	Mamercus	-0.68867	-0.0366265	-0.000155823
	Napeogenes_duessa	Female	Mamercus	1.3944	-0.282523	-0.190299
	Napeogenes_duessa	Male	Mamercus	-0.421775	-0.0551261	7.04198e-05
	Napeogenes_inachia	Female	Eurimedia	-0.778581	-0.0432688	-0.0016867
	Napeogenes_inachia	Female	Eurimedia	0.487132	0.107468	0.000865028
	Napeogenes_inachia	Female	Eurimedia	-0.650526	0.031011	-0.00980431
	Napeogenes_inachia	Female	Eurimedia	-0.617722	-0.0955145	0.00496262
	Napeogenes_inachia	Male	Eurimedia	-0.477648	0.034325	0.00086758
	Napeogenes_inachia	Female	Eurimedia	-0.564628	-0.0634337	0.0149093
	Napeogenes_inachia	Male	Eurimedia	-0.555205	-0.0726879	-0.00782691
	Napeogenes_inachia	Male	Eurimedia	-0.640036	-0.0413441	0.00411995
	Napeogenes_inachia	Female	Eurimedia	-0.501038	-0.0426619	-0.0106866
	Napeogenes_inachia	Male	Eurimedia	-0.4522	0.0089535	-0.0113838
	Napeogenes_inachia	Female	Eurimedia	-0.270944	-0.132847	0.0108276
	Napeogenes_inachia	Female	Eurimedia	-0.37178	-0.0419496	0.00834625
	Napeogenes_inachia	Female	Eurimedia	-0.679239	0.0342824	-0.00751817
	Napeogenes_inachia	Male	Eurimedia	-0.528107	-0.094	0.00920418
	Napeogenes_inachia	Female	Eurimedia	-0.694058	-0.0516994	-0.00306614
	Napeogenes_inachia	Female	Eurimedia	0.0548408	0.00891441	-0.0245522
	Napeogenes_inachia	Male	Eurimedia	-0.494408	-0.112068	0.00633702
	Napeogenes_larina	Female	Hermias	-0.616999	0.00400128	0.0170885
	Napeogenes_larina	Male	Hermias	-0.726267	-0.00389758	1.90947e-05
	Napeogenes_larina	Female	Hermias	-0.0605849	-0.041949	-0.00475967
	Napeogenes_larina	Female	Hermias	-0.34398	-0.124227	-0.00066309
	Napeogenes_larina	Male	Hermias	4.57257	0.951295	0.140292
	Napeogenes_larina	Female	Hermias	-0.419188	0.00427394	-0.000231768
	Napeogenes_larina	Male	Hermias	-0.246771	0.0659195	0.0307777
	Napeogenes_larina	Male	Hermias	-0.39413	0.0365081	-0.00289619
	Napeogenes_larina	Male	Hermias	0.369055	0.09504	0.0282525
	Napeogenes_larina	Male	Hermias	-0.157215	-0.0561091	-0.00590768
	Napeogenes_larina	Female	Hermias	-0.679385	0.0206933	-0.00534938
	Napeogenes_larina	Female	Hermias	0.643456	0.0421465	0.00588222
	Napeogenes_larina	Female	Hermias	-0.485112	0.0290013	-0.00460107
	Napeogenes_larina	Female	Hermias	-0.741178	0.0160494	-0.00807026
	Napeogenes_larina	Female	Hermias	-0.0550124	0.025979	0.0125826
	Napeogenes_larina	Male	Hermias	-0.358006	0.0201669	-0.00539407
	Napeogenes_larina	Male	Hermias	2.57882	0.257343	0.083805
	Napeogenes_larina	Female	Hermias	-0.0436171	0.0406614	0.0121135
	Napeogenes_larina	Male	Hermias	-0.184211	-0.0195486	-6.2529e-06
	Napeogenes_larina	Female	Hermias	-0.332621	-0.0654192	0.00320323
	Napeogenes_larina	Male	Hermias	-0.46303	0.0311126	-0.00610077
	Napeogenes_larina	Female	Hermias	0.229692	0.00850113	-0.0292533
	Napeogenes_larina	Male	Hermias	-0.612012	-0.0043574	-0.0247586
	Napeogenes_larina	Female	Hermias	-0.220008	0.00964206	-0.0284434
	Napeogenes_larina	Female	Hermias	-0.247434	-0.0194374	-0.0363447
	Napeogenes_pharo	Female	Eurimedia	-0.678022	-0.0305286	-0.0020634
	Napeogenes_pharo	Female	Eurimedia	-0.447316	-0.0774896	0.0188393
	Napeogenes_pharo	Male	Eurimedia	-0.545933	-0.0421078	0.00300517
	Napeogenes_pharo	Male	Eurimedia	-0.203693	-0.0354955	0.00910709
	Napeogenes_pharo	Male	Eurimedia	-0.440506	-0.0278323	0.0150323
	Napeogenes_pharo	Female	Eurimedia	-0.549508	-0.115524	0.0187593
	Napeogenes_pharo	Male	Eurimedia	1.48527	0.0306337	-0.015649
	Napeogenes_pharo	Male	Eurimedia	-0.491513	-0.115594	-0.012679
	Napeogenes_pharo	Female	Eurimedia	-0.825488	-0.0172036	-0.0101736
	Napeogenes_pharo	Female	Eurimedia	-0.477095	0.0212029	0.00999147
	Napeogenes_pharo	Female	Eurimedia	-0.110003	0.0578292	0.0188091
	Napeogenes_pharo	Male	Eurimedia	-0.757077	0.0138093	-0.00919983
	Napeogenes_pharo	Female	Eurimedia	-0.317037	0.0466703	-0.0298995
	Napeogenes_pharo	Female	Eurimedia	1.5411	-0.0217659	-0.0137839
	Napeogenes_pharo	Female	Eurimedia	-0.582976	-0.028342	0.00592285
	Napeogenes_pharo	Male	Eurimedia	-0.599314	-0.0364714	-0.00434854
	Napeogenes_pharo	Female	Eurimedia	0.912608	0.111026	0.00606075
	Napeogenes_pharo	Male	Eurimedia	0.702601	-0.0108527	-0.0526953
	Napeogenes_pharo	Female	Eurimedia	-0.703766	-0.0574854	-0.00764779
	Napeogenes_pharo	Female	Eurimedia	-0.677499	-0.00610996	-0.0153488
	Napeogenes_pharo	Female	Eurimedia	-0.369516	-0.0717318	0.00946601
	Napeogenes_rhezia	Male	Mamercus	-0.724197	-0.00304227	-0.0134423
	Napeogenes_rhezia	Male	Mamercus	0.162373	0.0488595	0.0126126
	Napeogenes_rhezia	Female	Mamercus	-0.731543	-0.0575528	0.00305478
	Napeogenes_rhezia	Female	Mamercus	-0.489424	0.00137174	0.0127306
	Napeogenes_rhezia	Female	Mamercus	-0.156153	0.0074925	0.0148315
	Napeogenes_rhezia	Male	Mamercus	12.3447	1.86253	0.0634741
	Napeogenes_rhezia	Female	Mamercus	15.8348	0.0361775	0.167352
	Napeogenes_rhezia	Female	Mamercus	-0.177335	-0.0713661	0.00985209
	Napeogenes_rhezia	Male	Mamercus	16.8279	-0.242621	-0.268126
	Napeogenes_rhezia	Male	Mamercus	-0.34868	-0.0247286	0.00618353
	Napeogenes_rhezia	Male	Mamercus	-0.589543	0.00939185	-0.019795
	Napeogenes_rhezia	Male	Mamercus	-0.513448	-0.0963909	0.0116143
	Napeogenes_rhezia	Male	Mamercus	-0.670728	-0.0352257	-0.00886456
	Napeogenes_rhezia	Female	Mamercus	-0.323601	0.0251091	-0.0135187
	Napeogenes_rhezia	Male	Mamercus	3.3908	0.596857	0.148945
	Napeogenes_rhezia	Female	Mamercus	-0.55279	-0.091017	0.0226618
	Napeogenes_rhezia	Female	Mamercus	2.07753	0.0622816	-0.127046
	Napeogenes_rhezia	Male	Mamercus	-0.12156	-0.0162583	-0.0500211
	Napeogenes_rhezia	Male	Mamercus	-0.423292	0.0346049	0.010712
	Napeogenes_rhezia	Female	Mamercus	-0.412681	0.0128767	0.0108895
	Napeogenes_rhezia	Female	Mamercus	7.19893	-1.64217	0.294752
	Napeogenes_rhezia	Female	Mamercus	1.18501	0.190669	0.00329277
	Napeogenes_sylphis	Female	Aureliana	-0.75859	-0.0422222	-0.0172552
	Napeogenes_sylphis	Female	Aureliana	0.789889	0.0688051	0.0171858
	Napeogenes_sylphis	Male	Aureliana	-0.659068	-0.0549838	-0.00618417
	Napeogenes_sylphis	Male	Aureliana	-0.218392	-0.168723	-0.0576001
	Napeogenes_sylphis	Female	Aureliana	-0.560906	0.00161598	0.000406064
	Napeogenes_sylphis	Female	Aureliana	-0.753093	0.0157442	-0.00836345
	Napeogenes_sylphis	Female	Aureliana	-0.223082	0.0570817	-0.0100819
	Napeogenes_sylphis	Male	Aureliana	-0.732964	-0.0335592	-0.0050908
	Napeogenes_sylphis	Female	Aureliana	-0.490489	-0.0871631	-0.013099
	Napeogenes_sylphis	NA	Aureliana	1.47193	0.0287584	0.0456004
	Napeogenes_sylphis	Male	Aureliana	-0.297525	0.0224293	-0.023685
	Napeogenes_sylphis	Female	Aureliana	-0.021217	-0.000777025	0.0252109
	Napeogenes_sylphis	Male	Aureliana	-0.490726	0.00678166	-0.00312471
	Napeogenes_sylphis	Female	Aureliana	-0.587349	-0.0724505	0.0101491
	Napeogenes_sylphis	Male	Aureliana	-0.34462	0.0171362	-0.0123771
	Napeogenes_sylphis	Female	Aureliana	-0.211926	-0.0278187	-0.00191041
	Napeogenes_sylphis	Female	Aureliana	-0.253579	0.0588413	-0.00816967
	Napeogenes_sylphis	Female	Aureliana	-0.345509	0.0378963	0.00937132
	Napeogenes_sylphis	Male	Aureliana	-0.3465	0.034599	-0.015242
	Napeogenes_sylphis	Female	Aureliana	0.507157	0.134554	-0.0282356
	Napeogenes_sylphis	Female	Aureliana	-0.553122	-0.0911306	0.0109573
	Napeogenes_sylphis	Female	Aureliana	-0.771924	0.0142767	-0.00620157
	Napeogenes_sylphis	Female	Aureliana	-0.48909	-0.0741828	0.00300812
	Napeogenes_sylphis	Female	Aureliana	0.561905	-0.355036	0.0887868
	Napeogenes_sylphis	Male	Aureliana	-0.703575	-0.0185973	0.00569818
	Napeogenes_sylphis	Female	Aureliana	1.40666	0.192239	-0.00529813
	Napeogenes_sylphis	Male	Aureliana	-0.0944135	-0.113467	-0.0479208
	Napeogenes_sylphis	Female	Aureliana	-0.691749	-0.00656957	-0.000319008
	Oleria_agarista	Female	Lerida	-0.210732	0.00633364	0.00732328
	Oleria_agarista	Female	Lerida	-0.394026	-0.0883218	0.0441676
	Oleria_gunilla	Female	Lerida	-0.585235	0.0152856	-0.00410096
	Oleria_gunilla	Female	Lerida	-0.390861	0.0289021	0.0141747
	Oleria_gunilla	Female	Lerida	-0.653716	-0.0849882	0.0162973
	Oleria_gunilla	Female	Lerida	0.096642	-0.0428951	-0.0521072
	Oleria_gunilla	Female	Lerida	0.0593064	0.0288555	-0.0383292
	Oleria_gunilla	Female	Lerida	-0.736731	-0.0142235	-0.00309458
	Oleria_gunilla	Female	Lerida	-0.366884	-0.116533	0.0135582
	Oleria_gunilla	Male	Lerida	-0.737356	0.0190807	-0.00242471
	Oleria_gunilla	Female	Lerida	-0.809114	-0.032308	-0.000470226
	Oleria_gunilla	Male	Lerida	-0.555802	-0.0633167	0.00652871
	Oleria_gunilla	Female	Lerida	0.0184552	-0.141565	-0.0331017
	Oleria_gunilla	Male	Lerida	-0.552411	0.0251823	-0.0117414
	Oleria_gunilla	Female	Lerida	-0.572904	-0.0661967	0.00213329
	Oleria_gunilla	Female	Lerida	-0.406635	-0.128689	-0.00443724
	Oleria_gunilla	Female	Lerida	-0.763655	-0.0515584	-0.000867133
	Oleria_gunilla	Female	Lerida	-0.268849	0.0311356	0.00769965
	Oleria_gunilla	Female	Lerida	-0.839051	-0.0335445	-4.34073e-06
	Oleria_gunilla	Female	Lerida	-0.830801	-0.0200833	-0.00656254
	Oleria_gunilla	Male	Lerida	-0.0729653	-0.0358016	0.000546205
	Oleria_gunilla	Male	Lerida	-0.0201012	0.0956203	0.00299856
	Oleria_gunilla	Female	Lerida	-0.351622	-0.0549632	0.00912044
	Oleria_gunilla	Female	Lerida	0.163391	-0.051278	-0.0175003
	Oleria_gunilla	Female	Lerida	-0.419567	0.0404632	-0.00189268
	Oleria_gunilla	Female	Lerida	-0.414121	0.00870722	-0.00481987
	Oleria_gunilla	Female	Lerida	-0.363744	-0.0759701	0.0117715
	Oleria_gunilla	Female	Lerida	-0.5507	0.0465038	-0.0184908
	Oleria_gunilla	Female	Lerida	-0.746329	-0.0199679	-0.0142251
	Oleria_gunilla	Female	Lerida	-0.266008	0.01425	-0.00671415
	Oleria_gunilla	Male	Lerida	-0.134764	0.0632718	-0.0164326
	Oleria_gunilla	Male	Lerida	-0.763974	-0.0254487	-0.00568245
	Oleria_gunilla	Male	Lerida	-0.614716	-0.0673576	-0.0113739
	Oleria_gunilla	Male	Lerida	-0.0868647	0.0566643	-0.0097281
	Oleria_gunilla	Male	Lerida	0.102322	-0.209044	-0.0808654
	Oleria_gunilla	Female	Lerida	-0.582047	-0.0138142	-0.0167417
	Oleria_gunilla	Female	Lerida	-0.835238	0.0204176	-0.0100576
	Oleria_gunilla	Female	Lerida	-0.230102	-0.0977301	0.0172369
	Oleria_gunilla	Male	Lerida	-0.156609	-0.112312	-0.0493388
	Oleria_gunilla	Female	Lerida	-0.68692	-0.039347	-0.00184449
	Oleria_onega	Female	Lerida	-0.553899	-0.0151653	-0.0132787
	Oleria_onega	Male	Lerida	-0.809699	0.0119204	-0.0200354
	Oleria_onega	Female	Lerida	-0.686594	-0.0266835	-0.00239473
	Oleria_onega	Female	Lerida	-0.630867	-0.000905154	-0.0245866
	Oleria_onega	NA	Lerida	-0.494222	-0.0417374	-0.0207931
	Oleria_onega	Female	Lerida	-0.693667	-0.0655706	-0.00148956
	Oleria_onega	Female	Lerida	-0.663667	0.0124134	-0.00531795
	Oleria_onega	NA	Lerida	-0.337375	-0.0906472	0.00379652
	Oleria_onega	Female	Lerida	0.0198567	0.0673495	0.00616721
	Oleria_onega	Male	Lerida	-0.527363	0.0280758	0.00844424
	Oleria_onega	Female	Lerida	-0.472819	0.00828009	-0.00648145
	Oleria_onega	Female	Lerida	-0.239997	0.00319093	-0.000676138
	Oleria_onega	Male	Lerida	-0.483126	-0.0809788	-0.00401369
	Oleria_onega	Male	Lerida	-0.557451	0.0121063	0.000313007
	Oleria_onega	Female	Lerida	-0.160218	-0.111453	-0.0225196
	Oleria_onega	Male	Lerida	-0.296783	0.0529695	0.000626063
	Oleria_onega	Male	Lerida	-0.572957	-0.0709331	-0.00347863
	Oleria_onega	Male	Lerida	-0.619415	-0.010815	-0.00795383
	Oleria_onega	Female	Lerida	-0.574194	0.0234165	-0.0038895
	Oleria_onega	Male	Lerida	-0.837998	0.0269552	-0.0135891
	Oleria_onega	Male	Lerida	-0.681823	-0.061153	-0.0160003
	Oleria_onega	Male	Lerida	-0.348533	-0.073825	-0.0340056
	Oleria_onega	Male	Lerida	-0.897566	0.0134341	-0.0101178
	Oleria_onega	Female	Lerida	-0.759868	-0.041942	-0.00896794
	Oleria_onega	Female	Lerida	-0.59977	0.0141323	-0.00561614
	Oleria_onega	Female	Lerida	-0.302021	0.026729	-0.0361822
	Oleria_onega	Female	Lerida	0.499838	0.0576549	-0.00366008
	Oleria_onega	NA	Lerida	-0.392781	0.0488962	0.00332901
	Oleria_onega	Female	Lerida	-0.577967	-0.0422581	-0.0136172
	Oleria_onega	Male	Lerida	-0.110368	-0.0933498	-0.0540407
	Oleria_onega	Female	Lerida	-0.0506754	-0.000946408	0.0112392
	Oleria_sexmaculata	Male	Lerida	-0.46652	0.033511	-0.00693319
	Oleria_sexmaculata	Male	Lerida	-0.727445	-0.00328843	-0.00484295
	Oleria_sexmaculata	Female	Lerida	-0.619073	0.0335733	0.000445347
	Oleria_sexmaculata	Female	Lerida	-0.370581	0.037679	-0.000600701
	Oleria_sexmaculata	Female	Lerida	-0.39002	0.0295773	0.0043953
	Oleria_sexmaculata	Male	Lerida	-0.743664	-0.00506299	-0.00873049
	Oleria_sexmaculata	Female	Lerida	-0.453303	0.022389	-0.00382765
	Oleria_sexmaculata	Male	Lerida	-0.367772	0.0562943	-0.0103444
	Oleria_sexmaculata	Female	Lerida	-0.756033	0.0212193	-0.0103106
	Oleria_sexmaculata	Female	Lerida	-0.836391	-0.00539881	-0.00695417
	Oleria_sexmaculata	Female	Lerida	-0.712729	-0.0377116	-0.0227325
	Oleria_sexmaculata	Male	Lerida	-0.445515	-0.111569	0.0127877
	Oleria_sexmaculata	Female	Lerida	-0.531176	-0.0225027	0.00506776
	Oleria_sexmaculata	Female	Lerida	-0.379028	-0.103942	0.00421528
	Oleria_sexmaculata	Male	Lerida	-0.712049	-0.0435909	-0.00476365
	Oleria_sexmaculata	Female	Lerida	-0.736801	0.00635504	-0.00243837
	Oleria_sexmaculata	Female	Lerida	-0.199106	0.0294219	0.0047312
	Oleria_sexmaculata	Male	Lerida	-0.61986	-0.00794504	-0.0111318
	Oleria_sexmaculata	Female	Lerida	-0.63199	0.0477895	-0.020006
	Oleria_sexmaculata	Female	Lerida	0.269304	-0.0454683	-0.03433
	Oleria_sexmaculata	Female	Lerida	-0.461104	-0.111019	-0.0104347
	Oleria_sexmaculata	Male	Lerida	-0.614191	-0.0465202	-0.000602458
	Oleria_sexmaculata	Female	Lerida	-0.242877	0.0744801	-0.0141071
	Oleria_sexmaculata	Female	Lerida	-0.442391	0.0670105	0.00947741
	Oleria_sexmaculata	Male	Lerida	-0.229687	0.0803103	0.00389237
	Pseudoscada_florula	Male	Aureliana	1.62545	0.212266	-0.0426164
	Pseudoscada_florula	Male	Aureliana	-0.660026	0.0265979	-0.0103248
	Pseudoscada_florula	Male	Aureliana	-0.590378	-0.0788265	-0.00345597
	Pseudoscada_florula	Male	Aureliana	0.597802	-0.055828	0.0228113
	Pseudoscada_florula	Male	Aureliana	-0.805231	0.0114157	-0.00932235
	Pseudoscada_florula	Female	Aureliana	-0.28767	0.0230281	-0.00153998
	Pseudoscada_florula	Male	Aureliana	0.161107	0.0405051	-0.000736044
	Pseudoscada_florula	Female	Aureliana	-0.528466	-0.0958316	0.0115121
	Pseudoscada_florula	Female	Aureliana	-0.510301	-0.112974	0.00738416
	Pseudoscada_florula	Female	Aureliana	-0.32316	-0.214352	0.0235947
	Pseudoscada_florula	Female	Aureliana	-0.19489	0.0156546	-0.0257769
	Pseudoscada_florula	Male	Aureliana	-0.645703	-0.0647103	0.0256262
	Pseudoscada_florula	Female	Aureliana	-0.163432	-0.0378126	0.0429344
	Pseudoscada_florula	Male	Aureliana	-0.670803	-0.0353811	0.00284422
	Pseudoscada_florula	Female	Aureliana	-0.694167	0.00859369	-0.0164663
	Pseudoscada_florula	Female	Aureliana	-0.352365	-0.0736005	-0.0212809
	Pseudoscada_florula	Female	Aureliana	-0.824362	0.00789241	-0.00919493
	Pseudoscada_florula	Female	Aureliana	-0.650239	-0.0510373	0.0157734
	Pseudoscada_florula	Male	Aureliana	-0.7063	-0.0728671	0.000645406
	Pseudoscada_florula	Female	Aureliana	-0.742554	0.0174961	-0.0114045
	Pseudoscada_florula	Male	Aureliana	-0.25536	0.0387766	-0.0208852
	Pseudoscada_florula	Male	Aureliana	0.266686	-0.0565844	-0.0018035
	Pseudoscada_florula	Female	Aureliana	0.701108	-0.153719	0.00810219
	Pseudoscada_florula	Male	Aureliana	-0.626867	-0.0717702	0.00358828
	Pseudoscada_florula	Male	Aureliana	0.114916	0.0672962	-0.0228464
	Pseudoscada_florula	Female	Aureliana	-0.661479	-0.0460959	-0.00308303
	Pseudoscada_florula	Male	Aureliana	0.19157	0.0915101	0.000245883
	Pseudoscada_florula	Female	Aureliana	-0.442549	0.0514623	-0.00719098
	Pseudoscada_florula	Male	Aureliana	0.327448	0.124535	0.0201473
	Pseudoscada_florula	Male	Aureliana	-0.611822	-0.0577676	-0.00192606
	Pseudoscada_florula	Male	Aureliana	-0.605134	0.0169202	-0.000876855
	Pseudoscada_florula	Female	Aureliana	-0.749266	0.0127074	-0.00523815
	Pseudoscada_florula	Female	Aureliana	-0.345558	0.0536749	-0.00354017
	Pseudoscada_florula	Female	Aureliana	-0.737199	0.010849	-0.0164363
	Pseudoscada_florula	Female	Aureliana	-0.663179	-0.0512982	-0.00527071
	Pseudoscada_timna	Female	Agnosia	-0.359831	-0.131297	0.0283514
	Pseudoscada_timna	Male	Agnosia	-0.582532	0.0120739	-0.0198257
	Pseudoscada_timna	Male	Agnosia	-0.289961	-0.116359	-0.0522856
	Pteronymia_primula	Female	Eurimedia	-0.781417	-0.0193844	0.00250858
	Pteronymia_primula	Female	Eurimedia	-0.458988	0.0399985	-0.00298534
	Pteronymia_primula	Female	Eurimedia	-0.552184	-0.0953844	-0.00511231
	Pteronymia_primula	Female	Eurimedia	-0.37525	-0.128156	0.0266587
	Pteronymia_primula	Female	Eurimedia	-0.775543	0.00416512	-0.00433374
	Pteronymia_primula	Female	Eurimedia	-0.818416	-0.0198407	-0.00591059
	Pteronymia_primula	Male	Eurimedia	-0.450659	0.0407084	0.00623187
	Pteronymia_primula	Female	Eurimedia	-0.775688	0.013234	-0.00784611
	Scada_zibia	Male	Eurimedia	-0.536558	-0.0318233	-0.0216905
	Scada_zibia	Female	Eurimedia	-0.626046	0.0158789	-0.0184896
	Scada_zibia	Male	Eurimedia	-0.580323	-0.0815912	0.0218462
	Scada_zibia	Female	Eurimedia	-0.57636	0.0391881	-0.0063923
	Scada_zibia	Male	Eurimedia	-0.621543	-0.0587681	-0.0021027
	Scada_zibia	Female	Eurimedia	-0.509941	-0.0100088	-0.00278387
	Scada_zibia	Female	Eurimedia	-0.828502	-0.00125352	-0.00106416
	Scada_zibia	Male	Eurimedia	-0.702869	-0.040227	-0.0156424
	Scada_zibia	Male	Eurimedia	-0.53224	-0.0719821	0.0235586
	Scada_zibia	Female	Eurimedia	-0.704721	-0.000385662	-0.00714981
			Loadings
			Spectral channel	PC1 (98.12% VAR)	PC2 (1.8% VAR)	PC3 (0.08% VAR)
			UV	0.573	-0.799	0.183
			B	0.582	0.238	-0.778
			LW	0.578	0.552	0.601
