# Supplementary material for: Mutualisms within light microhabitats are associated with sensory convergence in a mimetic butterfly community
Source: Proc Natl Acad Sci U S A. 2025 Jul 15;122(29):e2422397122. doi: 10.1073/pnas.2422397122 (PMC12305024; doi:10.1073/pnas.2422397122)
Supplement: Supplementary file 4 — Dataset S03 (XLSX) [file pnas.2422397122.sd03.xlsx]

## Sheet: Ecological PCA
Dataset S3: Ecological principal component analysis (PCA)
Key	A) PCA individual scores
P < 0.05	Species	Mimicry ring	EC1 (45.78% VAR)	EC2 (28.69% VAR)	EC3 (10.77% VAR)	EC4 (7.24% VAR)	EC5 (5.67% VAR)	EC6 (1.46% VAR)	EC7 (0.36% VAR)	EC8 (0.03% VAR)
P < 0.01	Aeria_eurimedia	Eurimedia	-2.18943	-0.769616	-0.184591	-0.493763	-0.295047	-0.275563	-0.0510083	-0.00291522
P < 0.001	Brevioleria_arzalia	Aureliana	-1.76509	-0.791224	-0.479066	0.354612	-0.591441	0.030432	-0.0728365	0.0193847
	Callithomia_lenea	Confusa	-0.941703	1.45459	-0.933767	1.08825	0.669913	0.00141496	0.00547669	-0.0196169
	Ceratinia_tutia	Mamercus	2.78973	-2.87	-3.12963	0.179091	-0.525809	0.108163	-0.445979	0.0104856
	Dircenna_loreta	Confusa	-1.02063	0.70567	0.693396	2.05599	-0.245214	-1.20927	-0.0899303	-0.00952027
	Episcada_sulphurea	Eurimedia	-1.56439	-0.699384	1.37751	-0.711199	-0.666138	0.167601	-0.0659774	-0.0141612
	Forbestra_olivencia	Hermias	-0.49712	1.23813	-0.458032	-0.798192	1.12623	-0.359488	-0.0870562	-0.0351169
	Godyris_zavaleta	Agnosia	-0.950455	0.919762	-0.252886	0.107721	-0.376241	-0.144994	-0.0654932	-0.00890592
	Hypoleria_lavinia	Aureliana	-1.78589	-0.492544	-0.743079	0.247514	-0.306936	0.0398584	-0.0599426	-0.0464691
	Hypoleria_sarepta	Lerida	-1.46199	-0.0282389	-0.391238	-0.54922	0.0166728	-0.254459	0.433122	0.189651
	Hyposcada_anchiala	Hermias	-0.397984	0.807004	-0.0727764	0.611263	0.207068	-0.230216	-0.0870118	0.00194483
	Hyposcada_illinissa	Lerida	-0.695416	-0.815888	1.03385	-0.717874	-0.467043	0.0648791	-0.0663886	0.0205849
	Hyposcada_kena	Lerida	-1.50669	-0.585585	0.778804	-0.483817	0.0799139	0.107681	0.0217841	-0.0159492
	Hypothyris_anastasia	Mamercus	1.07247	0.960522	0.324022	0.618641	-0.59145	-0.165936	-0.0354075	0.000114648
	Hypothyris_euclea	Hermias	3.16052	-3.01938	0.0137752	-0.188384	-0.645402	-0.54381	0.136702	-0.153436
	Hypothyris_fluonia	Hermias	0.490326	-0.455594	0.395716	-0.12451	0.412541	0.120083	0.238437	0.0492808
	Hypothyris_mamercus	Mamercus	0.937509	0.795892	1.20156	1.46087	0.410964	0.410353	0.0451202	0.00395898
	Hypothyris_moebiusi	Mamercus	-0.0973644	1.56318	0.563458	0.189508	0.805463	0.0697862	-0.0640968	-0.0221549
	Hypothyris_semifulva	Hermias	-1.43178	0.563991	-0.359908	0.194022	1.47907	-0.570923	-0.119474	-0.0331432
	Hypothyris_sp	Hermias	0.718117	0.408252	0.964328	0.350612	0.637622	0.416572	0.037422	-0.0202828
	Ithomia_amarilla	Eurimedia	-1.46381	-0.391824	-0.000373636	0.338586	-0.561932	0.172732	0.0112828	0.0102887
	Ithomia_salapia	Eurimedia	0.675094	-1.73936	0.844058	0.348209	-0.977653	0.456577	0.0955961	-0.0948495
	Mechanitis_mazaeus	Hermias	1.49661	1.0824	0.444889	-0.976518	1.38262	-0.231743	0.0154929	-0.0198985
	Mechanitis_messenoides	Hermias/Mothone	4.34781	-1.04008	-0.0116653	-1.57858	0.781981	-0.0536134	0.271564	-0.0729511
	Mechanitis_polymnia	Hermias	2.73797	0.937029	-0.122011	-0.526327	0.640741	-0.0841492	-0.268289	0.0256055
	Melinaea_menophilus	Mamercus	1.11411	2.33945	1.05923	0.769183	-0.355759	-0.186941	-0.0375707	-0.011436
	Melinaea_mothone	Mothone	1.96413	2.12522	-0.0107825	0.0412006	-1.22916	-0.279838	-0.173484	0.0192431
	Melinaea_satevis	Hermias	3.03269	0.665725	-0.606595	-0.639764	-1.0791	-0.804773	0.476423	0.051295
	Methona_curvifascia	Confusa	1.11493	4.83322	-2.78762	-0.148869	-0.502722	0.540526	0.0145237	-0.00515195
	Methona_grandior	Confusa	2.09014	3.85515	1.34802	-1.15857	-1.36776	0.471553	-0.0849658	-0.00769106
	Napeogenes_aethra	Mamercus	4.03624	-2.53398	1.49311	-0.457254	0.352228	0.0175482	-0.471775	0.152069
	Napeogenes_duessa	Mamercus	0.999429	-1.31645	1.07416	1.25357	0.0599788	0.022542	0.05614	0.0151258
	Napeogenes_inachia	Eurimedia	-1.39683	0.0828102	0.139521	0.670414	0.0281691	0.313813	0.0907407	0.00653832
	Napeogenes_larina	Hermias	0.202028	0.292949	0.119948	-0.584293	1.03889	0.0705645	-0.0516544	-0.00249783
	Napeogenes_pharo	Eurimedia	-0.566348	0.205929	0.148354	0.462361	0.750011	0.413541	0.137663	-0.00850639
	Napeogenes_rhezia	Mamercus	3.93935	-2.0022	-1.42758	1.75375	0.510993	0.550105	0.27003	0.0289079
	Napeogenes_sylphis	Aureliana	-1.01577	-0.400782	0.140767	0.427481	0.386127	0.297988	0.0868342	-0.00138488
	Oleria_agarista	Lerida	-2.25998	-1.34028	-0.872184	-0.201839	-0.0237932	-0.106123	0.00752993	0.0530836
	Oleria_gunilla	Lerida	-1.70254	-0.869654	0.414958	-0.657029	-0.127952	0.228578	0.0341541	-0.0123
	Oleria_onega	Lerida	-1.78933	-0.26145	-0.531352	-0.563239	0.424067	0.0735938	-0.011798	-0.0238566
	Oleria_sexmaculata	Lerida	-2.04969	-0.696758	-0.155378	-0.532173	-0.185927	0.044206	-0.0745169	-0.00452723
	Pseudoscada_florula	Aureliana	-1.63242	-0.957793	0.423751	0.3513	-0.816245	0.184969	-0.0101773	0.0164899
	Pseudoscada_timna	Agnosia	-2.19997	-0.89874	-0.696246	-0.677652	-0.573447	-0.0690524	0.0431426	-0.0245537
	Pteronymia_primula	Eurimedia	-2.20889	-0.359794	-0.252333	-0.240467	0.00653814	0.125958	-0.0129646	0.00692908
	Scada_zibia	Eurimedia	-2.32772	-0.500288	-0.518099	-0.864622	0.304359	0.0492734	-0.0213834	-0.00970501
		Loadings
		Variable	EC1 (Eigenvalue: 1.914)	EC2 (Eigenvalue: 1.515)	EC3 (Eigenvalue: 0.928)	EC4 (Eigenvalue: 0.761)	EC5 (Eigenvalue: 0.674)	EC6 (Eigenvalue: 0.341)	EC7 (Eigenvalue: 0.170)	EC8 (Eigenvalue: 0.051)
		Q - UV channel	0.451	-0.291	-0.211			-0.105	0.792	0.144
		Q - B channel	0.458	-0.291	-0.191				-0.275	-0.765
		Q - LW channel	0.459	-0.286	-0.184				-0.52	0.628
		Canopy openness	0.24	-0.18	0.841	-0.33	-0.304
		Flight height	0.295	0.29	0.359	0.774	0.238	0.197
		Forewing area	0.299	0.498			-0.275	-0.754	-0.128
		Forewing aspect ratio	0.324	0.312		-0.502	0.735
		Forewing loading	0.193	0.536	-0.211	-0.19	-0.475	0.604
	B) Mimetic segregation (df = 7, 37) (PGLS: EC ~ Mimicry ring, Pagel's λ = ML)
	Ecological PC axis	Pagel's λ	F	P
	EC1 - light environment	0	7.686	<0.001
	EC2 - wing morphology	0	3.659	0.004
	Pairwise comparisons
	EC1 - light environment
	t values
		Eurimedia	Lerida	Aureliana	Agnosia	Confusa	Hermias	Mamercus	Mothone
	Eurimedia		0.3695	0.2055	0.183	2.0497	-4.2176	-4.7939	-2.3405
	Lerida	-0.3695		-0.1044	-0.0581	2.3077	-4.4489	-5.0009	-2.501
	Aureliana	-0.2055	0.1044		0.0218	-1.953	-3.5719	-4.1197	-2.3329
	Agnosia	-0.183	0.0581	-0.0218		-1.6164	-2.7376	-3.2149	-2.1451
	Confusa	2.0497	2.3077	1.953	1.6164		-1.2068	-1.8645	-1.0977
	Hermias	4.2176	4.4489	3.5719	2.7376	1.2068		-0.9409	-0.5005
	Mamercus	4.7939	5.0009	4.1197	3.2149	1.8645	0.9409		0.0806
	Mothone	2.3405	2.501	2.3329	2.1451	1.0977	0.5005	0.0806
	P values (adjusted)
		Eurimedia	Lerida	Aureliana	Agnosia	Confusa	Hermias	Mamercus	Mothone
	Eurimedia		1	1	1	0.28524	0.0009174	<0.001	0.14856
	Lerida	1		1	1	0.18697	<0.001	<0.001	0.11858
	Aureliana	1	1		1	0.2921	0.0050245	0.0010235	0.14856
	Agnosia	1	1	1		0.3435	0.0378268	0.010828	0.15432
	Confusa	0.19	0.107	0.233664	0.45802		0.705561	0.210581	0.83823
	Hermias	0.001	<0.001	0.0060294	0.056742	0.47038		0.70571	1
	Mamercus	<0.001	<0.001	0.0014329	0.018949	0.2921	0.70571		1
	Mothone	0.124	0.085	0.125992	0.192905	0.47038	0.70571	0.936181
	P values (unadjusted)
		Eurimedia	Lerida	Aureliana	Agnosia	Confusa	Hermias	Mamercus	Mothone
	Eurimedia		0.713839	0.838342	0.855787	0.04754	<0.001	<0.001	0.02476
	Lerida	0.713839		0.917418	0.953999	0.02671	<0.001	<0.001	0.01694
	Aureliana	0.838342	0.917418		0.982735	0.05842	0.0010049	<0.001	0.0252
	Agnosia	0.855787	0.953999	0.982735		0.1145	0.0094567	0.002707	0.03858
	Confusa	0.0475358	0.026713	0.058416	0.114505		0.235187	0.0701937	0.27941
	Hermias	<0.001	<0.001	0.0010049	0.009457	0.23519		0.352855	0.61972
	Mamercus	<0.001	<0.001	<0.001	0.002707	0.07019	0.352855		0.93618
	Mothone	0.0247594	0.016938	0.0251984	0.038581	0.27941	0.619718	0.936181
	EC2 - wing morphology
	t values
		Eurimedia	Lerida	Aureliana	Agnosia	Confusa	Hermias	Mamercus	Mothone
	Eurimedia		0.2037	0.1769	-0.5239	-4.1115	-1.0993	-0.2157	-1.9429
	Lerida	-0.2037		0.0047	-0.6481	-4.1851	-1.2745	-0.4121	-2.0263
	Aureliana	-0.1769	-0.0047		-0.6034	-3.7138	-1.0604	-0.353	-1.9401
	Agnosia	0.5239	0.6481	0.6034		-2.429	-0.1257	0.3875	-1.3444
	Confusa	4.1115	4.1851	3.7138	2.429		3.4373	3.9354	0.4088
	Hermias	1.0993	1.2745	1.0604	0.1257	-3.4373		0.8672	-1.484
	Mamercus	0.2157	0.4121	0.353	-0.3875	-3.9354	-0.8672		-1.8412
	Mothone	1.9429	2.0263	1.9401	1.3444	-0.4088	1.484	1.8412
	P values (adjusted)
		Eurimedia	Lerida	Aureliana	Agnosia	Confusa	Hermias	Mamercus	Mothone
	Eurimedia		1	1	1	0.0012582	1	1	0.35802
	Lerida	1		1	1	0.0011795	1	1	0.34993
	Aureliana	1	1		1	0.0026816	1	1	0.35802
	Agnosia	1	1	1		0.0402348	1	1	0.43887
	Confusa	0.0014679	0.0011795	0.0046928	0.14084		0.010269	0.0024675	0.68508
	Hermias	1	1	1	1	0.0044025		1	0.43887
	Mamercus	1	1	1	1	0.0017625	1		0.35802
	Mothone	0.358008	0.299953	0.360115	1	0.685079	0.877722	0.441704
	P values (unadjusted)
		Eurimedia	Lerida	Aureliana	Agnosia	Confusa	Hermias	Mamercus	Mothone
	Eurimedia		0.839708	0.860535	0.60346	<0.001	0.278745	0.830431	0.05967
	Lerida	0.839708		0.996309	0.52094	<0.001	0.21043	0.68268	0.04999
	Aureliana	0.860535	0.996309		0.54995	0.0006704	0.295839	0.726082	0.06002
	Agnosia	0.603465	0.520942	0.549947		0.0201174	0.900671	0.700598	0.187
	Confusa	<0.001	<0.001	0.0006704	0.02012		0.001467	<0.001	0.68508
	Hermias	0.278745	0.21043	0.295839	0.90067	0.0014675		0.391414	0.14629
	Mamercus	0.830431	0.68268	0.726082	0.7006	<0.001	0.391414		0.07362
	Mothone	0.059668	0.0499921	0.0600191	0.187	0.685079	0.146287	0.0736174
