# Supplementary material for: Mutualisms within light microhabitats are associated with sensory convergence in a mimetic butterfly community
Source: Proc Natl Acad Sci U S A. 2025 Jul 15;122(29):e2422397122. doi: 10.1073/pnas.2422397122 (PMC12305024; doi:10.1073/pnas.2422397122)
Supplement: Supplementary file 5 — Dataset S04 (XLSX) [file pnas.2422397122.sd04.xlsx]

## Sheet: 4a Vision-light ECs
Dataset S4a: Visual system associations with light environment and flight-related morphology - ecological PC axes
Key	Ai) Visual system associations with ecological PC axes: MCMCglmm
P < 0.05
P < 0.01	Eye physiology (Trait ~ EC1*EC2 + (1|Species) + (1|Sex) + inverse matrix of phylogeny)
P < 0.001		EC1*EC2 Interaction Effects					EC1 - light environment					EC2 - wing morphology
	Trait	Post-mean	l-95% CI	u-95% CI	eff. Sample	pMCMC	Post-mean	l-95% CI	u-95% CI	eff. Sample	pMCMC	Post-mean	l-95% CI	u-95% CI	eff. Sample	pMCMC
	Response time	-0.025628	-0.155291	0.091187	10000	0.6822	0.097153	-0.043258	0.241261	10000	0.1822	-0.004015	-0.257685	0.249698	10000	0.9752
	Presence of red ommatidia	6.388	-10.125	23.214	10000	0.4376	3.611	-14.426	23.251	10000	0.7052	-18.38	-52.088	16.578	10000	0.272
	Yellow:red reflecting facet ratio	0.003652	-0.042301	0.048279	10000	0.8742	-0.111541	-0.174988	-0.044656	11137.2	0.0018	-0.060701	-0.163925	0.034794	10000	0.2178
	Eye anatomy (Trait ~ EC1*EC2 + (1|Species) + (1|Sex) + inverse matrix of phylogeny)
		EC1*EC2 Interaction Effects					EC1 - light environment					EC2 - wing morphology
	Trait	Post-mean	l-95% CI	u-95% CI	eff. Sample	pMCMC	Post-mean	l-95% CI	u-95% CI	eff. Sample	pMCMC	Post-mean	l-95% CI	u-95% CI	eff. Sample	pMCMC
	Eye surface area (~ inter-ocular distance)	-0.0006217	-0.008602	0.0073796	10000	0.8728	0.0305174	0.0161466	0.0440517	10201	<0.001	0.0406129	0.0208612	0.0598388	9682	<0.001
	Ommatidial count (~ Eye surface area)	-0.001244	-0.003992	0.001827	10000	0.4004	0.007231	0.002052	0.012109	9499	0.0056	0.010156	0.00347	0.017858	10000	0.0044
	Facet diameter	-0.001365	-0.003744	0.001138	10000	0.2648	0.006411	0.002372	0.01056	10000	0.0046	0.011706	0.006159	0.017475	11136	<0.001
	Neuroanatomy (Neuropil volume ~rest of central brain volume + EC1*EC2 + (1|Species) + (1|Sex) + inverse matrix of phylogeny)
		EC1*EC2 Interaction Effects					EC1 - light environment					EC2 - wing morphology
	Trait	Post-mean	l-95% CI	u-95% CI	eff. Sample	pMCMC	Post-mean	l-95% CI	u-95% CI	eff. Sample	pMCMC	Post-mean	l-95% CI	u-95% CI	eff. Sample	pMCMC
	Medulla volume	<0.001	-0.0079888	0.0075428	10000	0.9724	0.0224853	0.0103992	0.0349176	10000	0.0008	0.0233867	0.0069166	0.0395603	9705	0.0086
	Lobula plate volume	<0.001	-0.0077878	0.0071967	10000	0.9678	0.0292824	0.0178406	0.0405297	10214	<0.001	0.0308079	0.014338	0.046	10000	<0.001
	Lobula volume	<0.001	-0.007565	0.006935	9667	0.9178	0.019058	0.007754	0.030577	10460	0.0018	0.020334	0.004977	0.035631	10000	0.0094
	Accessory medulla volume	-0.001562	-0.015083	0.012588	9595	0.81	-0.003839	-0.026115	0.015665	10000	0.706	0.022836	-0.005123	0.051422	9719	0.105
	Ventral lobula volume	0.02435	-0.01344	0.06276	10410	0.2064	0.04341	-0.01229	0.09674	10430	0.1214	-0.04307	-0.12777	0.03581	10341	0.2894
	Antennal lobe volume	-0.005394	-0.012703	0.002348	9391	0.157	0.001781	-0.009814	0.012226	9470	0.748	0.002733	-0.012216	0.017834	10000	0.718
	Anterior optic tubercle volume	<0.001	-0.007	0.007	10000	0.999	0.008	-0.002	0.018	10000	0.111	0.011	-0.003	0.025	10000	0.125
	Optic lobe volume	<0.001	-0.008	0.007	10000	0.9196	0.022	0.011	0.035	10000	0.0006	0.024	0.007	0.039	10000	0.004
	Covariance between significant optic lobe neuropils (Neuropil volume ~ rest of central brain volume + volulme of all other neuropil + EC1 + EC2 + (1|Species) + (1|Sex) + inverse matrix of phylogeny)
		pMCMC values				EC1 - light environment					EC2 - wing morphology
	Trait	Medulla volume	Lobula plate volume	Lobula volume		Post-mean	l-95% CI	u-95% CI	eff. Sample	pMCMC	Post-mean	l-95% CI	u-95% CI	eff. Sample	pMCMC
	Medulla volume		<0.001	<0.001		0.003591	-0.0013	0.008838	10000	0.1638	0.004391	-0.002144	0.011115	10000	0.1854
	Lobula plate volume	<0.001		<0.001		0.010168	0.00434	0.016007	10000	0.0006	0.0112	0.003367	0.0187	10000	0.007
	Lobula volume	<0.001	<0.001			<0.001	-0.005	0.005	9638	0.977	<0.001	-0.007	0.007	10000	0.988
	Ai) Visual system associations with ecological PC axes: PGLS (df = 41)
	Eye physiology (Trait ~ EC1*EC2, Pagel's λ = ML)
		Pagel's λ	EC1*EC2 Interaction Effects		EC1 - light environment		EC2 - wing morphology
	Trait		t	P	t	P	t	P
	Response time (df = 41)	0.338	0.8685	0.3902	0.5591	0.5791	-0.3969	0.6935
	Yellow:red reflecting facet ratio (df = 41)	0	-0.4963	0.6224	-4.3834	<0.001	0.7638	0.4493
	Eye anatomy (Trait ~ EC1*EC2, Pagel's λ = ML)
		Pagel's λ	Inter-ocular distance		Eye Surface Area		EC1*EC2 Interaction Effects		EC1 - light environment		EC2 - wing morphology
	Trait		t	P	t	P	t	P	t	P	t	P
	Eye surface area (~ inter-ocular distance) (df = 40)	0	5.6699	<0.001	NA	NA	1.3875	0.173	1.6744	0.1019	0.4225	0.6749
	Ommatidial count (~ Eye surface area) (df = 40)	0.986	NA	NA	15.2611	<0.001	-0.2638	0.7933	0.6552	0.5161	0.5703	0.5717
	Facet diameter (df = 41)	0.861	NA	NA	NA	NA	-1.3657	0.17947	3.1953	0.002687	4.8271	<0.001
	Neuroanatomy (df = 35) (Neuropil volume ~ rest of central brain volume + EC1*EC2, Pagel's λ = ML)
		Pagel's λ	rest of central brain volume		EC1*EC2 Interaction Effects		EC1 - light environment		EC2 - wing morphology
	Neuropil		t	P	t	P	t	P	t	P
	Medulla volume	0	10.4809	<0.001	0.3658	0.716684	4.0362	<0.001	2.5488	0.0153526
	Lobula plate volume	0	7.9992	<0.001	-0.0415	0.967106	4.501	<0.001	3.1336	<0.001
	Lobula volume	0	11.7648	<0.001	1.2072	0.235468	3.688	0.0007618	1.6354	0.11093
	Accessory medulla volume	0.672	6.9245	<0.001	0.1275	0.89927	-0.6039	0.54983	0.7097	0.4826
	Ventral lobula volume	1	0.1219	0.9107	-0.509	0.6458	0.6402	0.5676	0.8502	0.4577
	Antennal lobe volume	0.709	11.3565	<0.001	-1.4874	0.1459	0.3017	0.7647	-0.194	0.8473
	Anterior optic tubercle volume	0	9.8748	<0.001	0.5739	0.5697	1.5251	0.1362	1.6492	0.1081
	Optic lobe volume	0	10.7545	<0.001	0.4183	0.6783	4.1404	<0.001	2.5899	0.0138973
	Covariance between significant optic lobe neuropils (Neuropil volume ~ rest of central brain volume + volulme of all other neuropil + EC1 + EC2, Pagel's λ = ML)
		t values			p values			Pagel's λ	EC1 - light environment		EC2 - wing morphology
	Trait	Medulla volume	Lobula plate volume	Lobula volume	Medulla volume	Lobula plate volume	Lobula volume		t	P	t	P
	Medulla volume		3.4976	3.9085		0.0013297	<0.001	0	0.5925	0.557434	0.5396	0.592986
	Lobula plate volume	3.4976		1.3228	0.00133		0.19475	0	2.1255	0.04089	1.6162	0.11529
	Lobula volume	4.3821	1.6264		<0.001	0.113109		0.677	-0.6557	0.516438	-0.7319	0.469264
	Aiii) Correlations between allometric controls
	MCMCglmm (log(Allometric contro)l ~ log(Allometric control) + (1|Species) + (1|Sex) + inverse matrix of phylogeny)							PGLS (Allometric control~Allometric control, Pagel's λ = ML) (df = 1)
	Allometric controls	Post-mean	l-95% CI	u-95% CI	eff. Sample	pMCMC		Allometric controls	Pagel's λ	t	P
	Inter-ocular distance~rest of central brain volume	0.2219	0.1188	0.3243	10000	<0.001		Inter-ocular distance~rest of central brain	0.82	5.0666	<0.001
	Body length~rest of central brain volume	0.293	0.1488	0.4333	10000	<0.001		Body length~rest of central brain	0.791	4.7164	<0.001
	Body length~Inter-ocular distance	0.5377	0.3294	0.7351	10000	<0.001		Body length~Inter-ocular distance	0.801	13.424	<0.001

## Sheet: 4b Vision-light raw
Dataset S4b: Visual system associations with light environment and flight-related morphology - spectral and wing morphological variables
Key	Bi) Visual system associations with spectral variables: MCMCglmm
P < 0.05
P < 0.01	Eye physiology (Trait ~ Spectral variable + (1|Species) + (1|Sex) + inverse matrix of phylogeny)
P < 0.001	Photon catch (LW channel)							Photon catch (mean of all three channels)							PC1							Relative LW							Relative UV							PC2
	Trait	Post-mean	l-95% CI	u-95% CI	eff. Sample	pMCMC		Trait	Post-mean	l-95% CI	u-95% CI	eff. Sample	pMCMC		Trait	Post-mean	l-95% CI	u-95% CI	eff. Sample	pMCMC		Trait	Post-mean	l-95% CI	u-95% CI	eff. Sample	pMCMC		Trait	Post-mean	l-95% CI	u-95% CI	eff. Sample	pMCMC		Trait	Post-mean	l-95% CI	u-95% CI	eff. Sample	pMCMC
	Response time	0.0307	-0.5585	0.6099	10407	0.916		Response time	0.01309	-0.57714	0.65091	10000	0.974		Response time	-0.005777	-0.616142	0.632213	9557	0.974		Response time	2.08	-1.193	5.743	9622	0.232		Response time	-1.3173	-3.5689	0.8158	10155	0.243		Response time	-0.3111	-4.012	3.2443	9431	0.861
	Presence of red ommatidia	11.68	-49.64	73.87	10000	0.699		Presence of red ommatidia	11.35	-47.64	79.65	10000	0.716		Presence of red ommatidia	11.56	-58.28	78.29	10643	0.7298		Presence of red ommatidia	79.52	-271.77	451.12	9442	0.644		Presence of red ommatidia	-21.14	-254.28	207.02	10000	0.843		Presence of red ommatidia	296.77	-161.15	792.43	9180	0.188
	Yellow:red reflecting facet ratio	-0.143294	-0.279155	-0.008479	10000	0.035		Yellow:red reflecting facet ratio	-0.148196	-0.291046	-0.008723	10000	0.0394		Yellow:red reflecting facet ratio	-0.16153	-0.31536	-0.01931	10000	0.0312		Yellow:red reflecting facet ratio	-0.5218	-1.355	0.2789	10000	0.215		Yellow:red reflecting facet ratio	0.4475	-0.08239	0.97396	9707	0.0916		Yellow:red reflecting facet ratio	-0.79005	-1.64412	0.01431	10000	0.065
	Eye anatomy (Trait ~ Spectral variable + (1|Species) + (1|Sex) + inverse matrix of phylogeny)
	Photon catch (LW channel)							Photon catch (mean of all channels)							PC1							Relative LW							Relative UV							PC2
	Trait	Post-mean	l-95% CI	u-95% CI	eff. Sample	pMCMC		Trait	Post-mean	l-95% CI	u-95% CI	eff. Sample	pMCMC		Trait	Post-mean	l-95% CI	u-95% CI	eff. Sample	pMCMC		Trait	Post-mean	l-95% CI	u-95% CI	eff. Sample	pMCMC		Trait	Post-mean	l-95% CI	u-95% CI	eff. Sample	pMCMC		Trait	Post-mean	l-95% CI	u-95% CI	eff. Sample	pMCMC
	Eye surface area (~ inter-ocular distance)	-0.007081	-0.020795	0.006285	10000	0.3116		Eye surface area (~ inter-ocular distance)	-0.009637	-0.025434	0.005195	10000	0.214		Eye surface area (~ inter-ocular distance)	-0.007081	-0.020795	0.006285	10000	0.3116		Eye surface area (~ inter-ocular distance)	-0.01497	-0.09467	0.06754	10000	0.724		Eye surface area (~ inter-ocular distance)	0.0081	-0.04838	0.06352	10000	0.7714		Eye surface area (~ inter-ocular distance)	-0.001261	-0.091593	0.086929	10000	0.988
	Ommatidial count (~ Eye surface area)	0.002971	-0.00341	0.00911	10000	0.347		Ommatidial count (~ Eye surface area)	-0.0005127	-0.0070818	0.0057921	10000	0.876		Ommatidial count (~ Eye surface area)	-0.00118	-0.009926	0.008209	10000	0.802		Ommatidial count (~ Eye surface area)	0.001574	-0.035525	0.039707	10393	0.941		Ommatidial count (~ Eye surface area)	0.01161	-0.01258	0.03433	10317	0.344		Ommatidial count (~ Eye surface area)	0.005314	-0.032991	0.044373	11199	0.794
	Facet diameter	-0.002478	-0.007701	0.002063	9072	0.323		Facet diameter	-0.002479	-0.007781	0.002603	10623	0.346		Facet diameter	-0.002602	-0.007721	0.003031	10000	0.35		Facet diameter	-0.01417	-0.0441	0.01375	9758	0.333		Facet diameter	0.006737	-0.011881	0.024747	10000	0.476		Facet diameter	-0.006257	-0.036916	0.024836	9720	0.693
	Neuroanatomy (Neuropil volume ~ rest of central brain volume + Spectral variable + (1|Species) + (1|Sex) + inverse matrix of phylogeny)
	Photon catch (LW channel)							Photon catch (mean of all channels)							PC1							Relative LW							Relative UV							PC2
	Neuropil	Post-mean	l-95% CI	u-95% CI	eff. Sample	pMCMC		Neuropil	Post-mean	l-95% CI	u-95% CI	eff. Sample	pMCMC		Neuropil	Post-mean	l-95% CI	u-95% CI	eff. Sample	pMCMC		Neuropil	Post-mean	l-95% CI	u-95% CI	eff. Sample	pMCMC		Neuropil	Post-mean	l-95% CI	u-95% CI	eff. Sample	pMCMC		Neuropil	Post-mean	l-95% CI	u-95% CI	eff. Sample	pMCMC
	Medulla volume	0.1137	0.01915	0.21502	9571	0.0306		Medulla volume	0.073925	0.001836	0.143157	10055	0.043		Medulla volume	0.12711	0.02516	0.23039	10000	0.0188		Medulla volume	-0.03292	-0.84798	0.72902	10000	0.943		Medulla volume	-0.1059	-0.5741	0.3332	10634	0.634		Medulla volume	0.7241	-0.1564	1.6844	10298	0.119
	Lobula plate volume	0.14507	0.03514	0.25764	10000	0.0146		Lobula plate volume	0.11029	0.02858	0.18916	10000	0.0096		Lobula plate volume	0.16588	0.04413	0.27582	10000	0.006		Lobula plate volume	-0.1854	-1.0671	0.671	10000	0.674		Lobula plate volume	0.9394	-0.1451	1.9693	10551	0.0856		Lobula plate volume	0.9394	-0.1451	1.9693	10551	0.0856
	Lobula volume	0.09962	0.01377	0.18582	10000	0.0276		Lobula volume	0.071543	0.008332	0.137131	10000	0.0292		Lobula volume	0.11037	0.01786	0.20253	10000	0.0218		Lobula volume	-0.01391	-0.72827	0.68255	10000	0.961		Lobula volume	-0.07345	-0.48045	0.33096	10000	0.711		Lobula volume	0.5804	-0.2404	1.438	9215	0.176
	Accessory medulla volume	-0.06512	-0.20768	0.0817	10000	0.376		Accessory medulla volume	-0.04928	-0.15992	0.05667	10000	0.367		Accessory medulla volume	-0.07673	-0.2362	0.07275	9297	0.33		Accessory medulla volume	0.1524	-0.8564	1.2381	10000	0.77		Accessory medulla volume	-0.006924	-0.616183	0.616194	10000	0.983		Accessory medulla volume	-0.7819	-2.2094	0.6704	10000	0.275
	Ventral lobula volume	0.2191	-0.1698	0.6101	9682	0.272		Ventral lobula volume	0.1793	-0.1238	0.4685	10000	0.224		Ventral lobula volume	0.2474	-0.1864	0.6547	9634	0.244		Ventral lobula volume	-0.381	-3.4066	2.6026	10000	0.81		Ventral lobula volume	0.3153	-1.4477	2.0497	10000	0.7374		Ventral lobula volume	0.4095	-3.4804	4.3986	10000	0.8352
	Antennal lobe volume	0.05977	-0.01952	0.14306	10000	0.141		Antennal lobe volume	0.04449	-0.01405	0.10624	10360	0.141		Antennal lobe volume	0.06143	-0.0254	0.14646	10000	0.156		Antennal lobe volume	0.3866	-0.1967	0.9597	10000	0.182		Antennal lobe volume	-0.1545	-0.481	0.1846	10000	0.363		Antennal lobe volume	0.82142	0.06352	1.65345	10000	0.0434
	Anterior optic tubercle volume	0.05576	-0.02193	0.1329	10000	0.156		Anterior optic tubercle volume	0.02586	-0.03057	0.08587	10000	0.376		Anterior optic tubercle volume	0.061	-0.02224	0.13975	10000	0.145		Anterior optic tubercle volume	0.01934	-0.55602	0.58848	10000	0.939		Anterior optic tubercle volume	-0.1221	-0.4582	0.2043	10000	0.469		Anterior optic tubercle volume	0.1828	-0.6615	0.9543	10000	0.641
	Optic lobe volume	0.11366	0.01944	0.20796	10000	0.0206		Optic lobe volume	0.074607	0.006179	0.144647	10000	0.0336		Optic lobe volume	0.11366	0.01944	0.20796	10000	0.0206		Optic lobe volume	-0.05554	-0.81587	0.71408	10000	0.874		Optic lobe volume	-0.09939	-0.55581	0.32506	10023	0.656		Optic lobe volume	0.7129	-0.1762	1.5949	11784	0.12
	Bii) Visual system associations with wing morphology: MCMCglmm
	Eye physiology (Trait ~ Wing variable + (1|Species) + (1|Sex) + inverse matrix of phylogeny)
	Forewing surface area (log10 transformed)						Forewing aspect ratio					Forewing loading
	Trait	Post-mean	l-95% CI	u-95% CI	eff. Sample	pMCMC	Post-mean	l-95% CI	u-95% CI	eff. Sample	pMCMC	Post-mean	l-95% CI	u-95% CI	eff. Sample	pMCMC
	Response time	0.6849	-0.6519	1.9593	9928	0.2914	0.882	-0.6619	2.3659	10000	0.249	0.5875	-9.5944	10.3545	10000	0.8824
	Presence of red ommatidia	-47.83	-202.21	105.98	10000	0.53	-94.6	-281.54	83.26	9339	0.266	-506.843	-1676	604.163	9594	0.3404
	Yellow:red reflecting facet ratio	-0.9613	-1.699	-0.141	10000	0.0178	-1.07271	-2.08383	-0.09344	10000	0.0412	-3.6489	-9.4509	2.2094	10000	0.208
	Eye anatomy (Trait ~ Wing variable + (1|Species) + (1|Sex) + inverse matrix of phylogeny)
	Forewing surface area (log10 transformed)						Forewing aspect ratio					Forewing loading
	Trait	Post-mean	l-95% CI	u-95% CI	eff. Sample	pMCMC	Post-mean	l-95% CI	u-95% CI	eff. Sample	pMCMC	Post-mean	l-95% CI	u-95% CI	eff. Sample	pMCMC
	Eye surface area (~ inter-ocular distance)	0.458	0.3011	0.6193	10575	<0.001	0.37184	0.13558	0.60622	9442	0.0036	2.4256	1.2631	3.5531	10000	<0.001
	Ommatidial count (~ Eye surface area)	0.09477	0.04051	0.15547	10000	0.0014	0.075145	0.007747	0.149237	9678	0.0328	0.2694	-0.1393	0.6582	9914	0.18
	Facet diameter	0.1183	0.0745	0.1624	10000	<0.001	0.10654	0.04194	0.17499	10000	0.0026	0.5812	0.2261	0.928	9630	0.0026
	Neuroanatomy (Neuropil volume ~ rest of central brain volume + Wing variable + (1|Species) + (1|Sex) + inverse matrix of phylogeny)
	Forewing surface area (log10 transformed)						Forewing aspect ratio					Forewing loading
	Trait	Post-mean	l-95% CI	u-95% CI	eff. Sample	pMCMC	Post-mean	l-95% CI	u-95% CI	eff. Sample	pMCMC	Post-mean	l-95% CI	u-95% CI	eff. Sample	pMCMC
	Medulla volume	0.2235	0.1232	0.3225	10000	<0.001	-0.01474	-0.08232	0.05441	10000	0.669	1.162	0.6129	1.7225	10000	<0.001
	Lobula plate volume	0.3115	0.1988	0.4205	10000	<0.001	0.009067	-0.075551	0.095248	11151	0.821	1.4695	0.7476	2.1391	10000	<0.001
	Lobula volume	0.2177	0.1262	0.3101	10000	<0.001	-0.01546	-0.08316	0.04973	10000	0.651	1.4713	0.8045	2.1829	10444	<0.001
	Accessory medulla volume	0.126	-0.0597	0.3033	10000	0.165	-0.10036	-0.23011	0.03405	11325	0.137	0.96674	-0.09578	2.05058	10000	0.0722
	Ventral lobula volume	0.01486	-0.53543	0.53944	10000	0.9668	-0.0474	-0.4539	0.3737	10000	0.816	0.06926	-2.5027	2.88517	10409	0.9604
	Antennal lobe volume	0.08739	-0.01412	0.19189	10000	0.0926	-0.01421	-0.08946	0.05821	10915	0.697	0.2382	-0.3838	0.8699	10000	0.46
	Anterior optic tubercle volume	0.09451	0.00116	0.19076	10000	0.0534	-0.02007	-0.09739	0.06039	10000	0.623	0.65013	0.09515	1.25033	10000	0.0338
	Optic lobe volume	0.2274	0.1255	0.32	10000	<0.001	-0.01608	-0.08356	0.0489	10000	0.633	1.1556	0.6279	1.7096	10000	<0.001
	Biii) Visual system associations with spectral variables: PGLS (df = 42)
	Eye physiology (Trait ~ Spectral variable, Pagel's λ = ML)
		Photon catch (LW channel)			Photon catch (mean of all channels)			PC1
	Trait	Pagel's λ	t	P	Pagel's λ	t	P	Pagel's λ	t	P
	Response time (df = 43)	0.223	-2.1898	0.03401	0.16	0.5463	0.5877	0.241	-0.0997	0.9211
	Yellow:red reflecting facet ratio (df = 43)	0	-5.4757	<0.001	0	-5.5795	<0.001	0	-5.5276	<0.001
	Eye anatomy (Trait ~ Inter-ocular distance + Spectral variable, Pagel's λ = ML)
		Inter-ocular distance		Eye Surface Area		Photon catch (LW channel)			Photon catch (mean of all channels)			PC1
	Trait	t	P	t	P	Pagel's λ	t	P	Pagel's λ	t	P	Pagel's λ	t	P
	Eye surface area (~ inter-ocular distance) (df = 42)	14.0893	<0.001	NA	NA	0	-0.3768	0.7082	0	0.4893	0.6272	0	-0.2082	0.8361
	Ommatidial count (~ Eye surface area) (df = 42)	NA	NA	22.0027	<0.001	0.974	0.8525	0.3988	0.979	0.4691	0.6414	0.972	0.9316	0.3569
	Facet diameter (df = 43)	NA	NA	NA	NA	1	0.9384	0.3533	1	0.8372	0.4071	1	0.9351	0.355
	Neuroanatomy (df = 37) (Neuropil volume ~rest of central brain volume + Spectral variable, Pagel's λ = ML)
		rest of central brain volume			Photon catch (LW channel)			Photon catch (mean of all channels)			PC1
	Neuropil	t	P	Pagel's λ	t	P	Pagel's λ	t	P	Pagel's λ	t	P
	Medulla volume	18.5961	<0.001	0.264	2.5189	0.01623	0.267	2.1672	0.03673	0.275	2.6911	0.01063
	Lobula plate volume	14.2424	<0.001	0.423	2.7286	0.009673	0.489	2.7376	0.009456	0.458	2.9422	0.005597
	Lobula volume	19.5347	<0.001	0.583	2.379	0.02263	0.588	2.2607	0.02975	0.603	2.5612	0.01464
	Accessory medulla volume	10.8847	<0.001	0.613	-0.9572	0.3447	0.631	-1.0376	0.3062	0.614	-1.0268	0.3112
	Ventral lobula volume	2.3265	0.02648	1	0.803	0.42792	0.844	1.5276	0.13644	0.838	1.3125	0.19869
	Antennal lobe volume	16.408	<0.001	0.871	2.389	0.0221	0.834	2.2359	0.03147	0.869	2.331	0.02531
	Anterior optic tubercle volume	19.0647	<0.001	0	0.8444	0.403889	0	0.3057	0.7615	0	0.8556	0.3977
	Optic lobe volume	18.7227	<0.001	0.314	2.5558	0.01484	0.32	2.2359	0.03148	0.327	2.7351	0.009517
	Biv) Visual system associations with wing morphology: PGLS (df =42)
	Eye physiology (Trait ~Wing variable, Pagel's λ = ML)
		Forewing surface area			Forewing aspect ratio			Forewing loading
	Trait	Pagel's λ	t	P	Pagel's λ	t	P	Pagel's λ	t	P
	Response time (df = 43)	0.234	-0.6638	0.5103	0.073	1.8274	0.07459		-0.2972	0.7677
	Yellow:red reflecting facet ratio (df = 43)	0.955	-1.5112	0.138048	0.858	-1.4731	0.14801		-1.1338	0.26317
	Eye anatomy (Trait ~ Wing variable, Pagel's λ = ML)
		Inter-ocular distance		Eye surface area		Forewing surface area			Forewing aspect ratio			Forewing loading
	Trait	t	P	t	P	Pagel's λ	t	P	Pagel's λ	t	P	Pagel's λ	t	P
	Eye surface area (~ inter-ocular distance) (df = 42)	4.8649	<0.001	NA	NA	0	1.1156	0.2709	0	0.766	0.4479		3.0629	0.003817
	Ommatidial count (~ Eye surface area) (df = 42)	NA	NA	17.3132	<0.001	0.994	-0.5258	0.6018	0.988	-0.0733	0.9419		-0.5409	0.5915
	Facet diameter (df = 43)	NA	NA	NA	NA	0.821	6.2723	<0.001	1	2.9106	0.005694		3.7652	0.0005004
	Neuroanatomy (df = 46) (Neuropil volume ~ rest of central brain volume + Wing variable, Pagel's λ = ML)
		rest of central brain volume		Forewing surface area			Forewing aspect ratio			Forewing loading
	Neuropil	t	P	Pagel's λ	t	P	Pagel's λ	t	P	Pagel's λ	t	P
	Medulla volume	11.3432	<0.001	0	4.7988	<0.001	0	2.5819	0.01392	0	4.6367	<0.001
	Lobula plate volume	8.7587	<0.001	0	5.7414	<0.001	0.484	2.7023	0.01033	0	5.572	<0.001
	Lobula volume	12.7666	<0.001	0	4.6075	<0.001	0.396	2.0581	0.046679	0	4.8236	<0.001
	Accessory medulla volume	7.4839	<0.001	0.563	-0.3809	0.705445	0.603	0.21	0.8348	0.64	0.571	0.570763
	Ventral lobula volume	1.5881	0.1221	1	0.1652	0.8698	1	0.4479	0.65726	1	-1.6717	0.133126
	Antennal lobe volume	10.8549	<0.001	0.869	0.1488	0.8825	0.869	-0.3291	0.744	0.869	-0.0233	0.98155
	Anterior optic tubercle volume	11.0123	<0.001	0	1.3901	0.1728	0	1.4693	0.150195	0	2.1594	0.03607
	Optic lobe volume	11.6633	<0.001	0	4.9879	<0.001	0.285	2.612	0.01293	0	4.8384	<0.001
