# Supplementary material for: Mutualisms within light microhabitats are associated with sensory convergence in a mimetic butterfly community
Source: Proc Natl Acad Sci U S A. 2025 Jul 15;122(29):e2422397122. doi: 10.1073/pnas.2422397122 (PMC12305024; doi:10.1073/pnas.2422397122)
Supplement: Supplementary file 6 — Dataset S05 (XLSX) [file pnas.2422397122.sd05.xlsx]

## Sheet: Mimetic convergence
Dataset S5: Sensory Convergence between Co-mimics
Key	A) Visual system associations with mimetic cluster
P < 0.05	A) i) MCMCglmm (Visual trait ~ Allometric control (if relevant) + Mimetic classification + (1|Species) + (1|Sex) + inverse matrix of phylogeny)
P < 0.01	Mimetic clustering: Tiger-stripe vs. Clearwing (incl. Confusa)
P < 0.001	Yellow:red reflecting facet ratio							Eye surface area							Ommatidial count							Facet diameter							Medulla volume							Lobula plate volume							Lobula volume
	Fixed effects	Post-mean	l-95% CI	u-95% CI	eff. Sample	pMCMC		Fixed effects	Post-mean	l-95% CI	u-95% CI	eff. Sample	pMCMC		Fixed effects	Post-mean	l-95% CI	u-95% CI	eff. Sample	pMCMC		Fixed effects	Post-mean	l-95% CI	u-95% CI	eff. Sample	pMCMC		Fixed effects	Post-mean	l-95% CI	u-95% CI	eff. Sample	pMCMC		Fixed effects	Post-mean	l-95% CI	u-95% CI	eff. Sample	pMCMC		Fixed effects	Post-mean	l-95% CI	u-95% CI	eff. Sample	pMCMC
	Intercept	0.6429	-17.217	18.8222	883.3	0.4224		Intercept	0.34115	0.17835	0.49557	8564	<0.001		Intercept	3.55469	3.51409	3.59668	8992	<0.001		Intercept	-1.62529	-1.66256	-1.58654	10000	<0.001		Intercept	1.83825	-18.4649	17.0457	10911	0.276		Intercept	1.35598	-14.5128	17.8917	10781	0.275		Intercept	1.13112	-15.8411	16.0314	10057	0.297
	Mimicry - tiger-stripe	-0.4492	-0.6492	-0.2479	10000	<0.001		Inter-ocular distance	0.50387	0.30544	0.71369	10000	<0.001		Eye surface area	0.525298	0.482422	0.566695	9770	<0.001		Mimicry - tiger-stripe	0.015989	-0.002018	0.034753	10000	0.0898		rest of central brain volume	0.782728	0.723346	0.836833	10000	<0.001		rest of central brain volume	0.67083	0.59707	0.74461	10000	<0.001		rest of central brain volume	0.74682	0.68866	0.80087	10000	<0.001
	Random effects							Mimicry - tiger-stripe	0.05446	-0.01151	0.11899	10000	0.1068		Mimicry - tiger-stripe	0.009505	-0.007636	0.026929	10000	0.273		Random effects							Mimicry - clearwing	-0.004688	-0.054656	0.043924	10000	0.847		Mimicry - clearwing	-0.0194	-0.07997	0.03773	10000	0.519		Mimicry - clearwing	-0.02238	-0.06824	0.0202	10000	0.319
	Species	0.003269	<0.001	0.006914	10000			Random effects							Random effects							Species	<0.001	<0.001	<0.001	10000			Random effects							Random effects							Random effects
	Sex	332.3	<0.001	1061	6618			Species	0.0007555	<0.001	0.001144	9005			Species	<0.001	<0.001	0.0005128	10000			Sex	0.001459	<0.001	0.002698	10000			Species	0.0003004	0.0001549	0.0004724	9567			Species	0.0003814	0.0001827	0.0006055	9799			Species	0.0002102	0.000102	0.0003328	9477
	Residuals	0.1891	0.153	0.2264	10000			Sex	4.163	<0.001	2.809	8048			Sex	0.9528	<0.001	0.03226	10000			Residuals	<0.001	<0.001	<0.001	10000			Sex	436.7	4.006e-06	949.5	7993			Sex	624.1	3.243e-09	800.9	10000			Sex	480.2	9.346e-13	898.2	3393
								Residuals	0.002374	0.002019	0.00276	9319			Residuals	0.0009972	<0.001	0.0005634	10000										Residuals	0.003036	0.002606	0.003507	10000			Residuals	0.005242	0.00449	0.006022	10000			Residuals	0.002988	0.002552	0.003431	10000
	DIC - with mimetic cluster	319.454																				DIC - with mimetic cluster	-1875.22
	DIC - without mimetic cluster	319.077						DIC - with mimetic cluster	-1121.79						DIC - with mimetic cluster	-1707.82						DIC - without mimetic cluster	-1875.17						DIC - with mimetic cluster	-1122.72						DIC - with mimetic cluster	-907.83						DIC - with mimetic cluster	-1130.85
	ΔDIC	-0.3765						DIC - without mimetic cluster	-1121.43						DIC - without mimetic cluster	-1707.62						ΔDIC	0.051						DIC - without mimetic cluster	-1123.58						DIC - without mimetic cluster	-908.629						DIC - without mimetic cluster	-1131.6
								ΔDIC	0.368						ΔDIC	0.192													ΔDIC	-0.864						ΔDIC	-0.7991						ΔDIC	-0.753
	Mimetic clustering: Tiger-stripe vs. Clearwing vs. Confusa
	Yellow:red reflecting facet ratio							Eye surface area							Ommatidial count							Facet diameter							Medulla volume							Lobula plate volume							Lobula volume
	Fixed effects	Post-mean	l-95% CI	u-95% CI	eff. Sample	pMCMC		Fixed effects	Post-mean	l-95% CI	u-95% CI	eff. Sample	pMCMC		Fixed effects	Post-mean	l-95% CI	u-95% CI	eff. Sample	pMCMC		Fixed effects	Post-mean	l-95% CI	u-95% CI	eff. Sample	pMCMC		Fixed effects	Post-mean	l-95% CI	u-95% CI	eff. Sample	pMCMC		Fixed effects	Post-mean	l-95% CI	u-95% CI	eff. Sample	pMCMC		Fixed effects	Post-mean	l-95% CI	u-95% CI	eff. Sample	pMCMC
	Intercept	0.02636	-18.1068	19.6776	714.8	0.5586		Intercept	0.36297	0.22082	0.50774	9430	<0.001		Intercept	3.56576	3.52403	3.6095	10000	<0.001		Intercept	-1.61802	-1.65308	-1.58665	10389	<0.001		Intercept	1.88643	-15.7466	18.4806	10000	0.274		Intercept	0.51408	-13.7801	17.4118	10000	0.2754		Intercept	1.16394	-12.3902	17.7801	9843	0.2902
	Mimicry - clearwing	0.44327	0.23628	0.6526	10766.8	<0.001		Inter-ocular distance	0.47816	0.28485	0.67644	9905	<0.001		Eye surface area	0.512838	0.46897	0.557176	9575	<0.001		Mimicry - clearwing	-0.020609	-0.035289	-0.005388	10000	0.0096		rest of central brain volume	0.77588	0.72131	0.83033	10000	<0.001		rest of central brain volume	0.66283	0.59091	0.73463	10000	<0.001		rest of central brain volume	0.74127	0.68904	0.79713	10000	<0.001
	Mimicry - Confusa	0.46817	0.01447	0.92529	10325.8	0.047		Mimicry - clearwing	-0.07245	-0.1292	-0.01593	10000	0.0118		Mimicry - clearwing	-0.01272	-0.029978	0.004809	9138	0.147		Mimicry - Confusa	0.053078	0.017449	0.086182	10409	0.0054		Mimicry - clearwing	-0.05245	-0.0917	-0.01084	10000	0.012		Mimicry - clearwing	-0.06791	-0.11694	-0.01894	10000	0.0058		Mimicry - clearwing	-0.05827	-0.09739	-0.02311	10000	0.0046
	Random effects							Mimicry - Confusa	0.19134	0.06866	0.31914	10000	0.005		Mimicry - Confusa	0.020906	-0.019387	0.062313	10000	0.304		Random effects							Mimicry - Confusa	0.12846	0.06268	0.19145	10000	<0.001		Mimicry - Confusa	0.12577	0.04551	0.20594	10000	0.0044		Mimicry - Confusa	0.08266	0.01885	0.1433	10000	0.0106
	Species	0.003548	<0.001	0.007709	10000			Random effects							Random effects							Species	<0.001	<0.001	<0.001	10000			Random effects							Random effects							Random effects
	Sex	336.8	<0.001	1159	2980			Species	0.000506	<0.001	0.0007865	10000			Species	<0.001	<0.001	<0.001	10000			Sex	0.002333	<0.001	0.00288	10000			Species	0.0001366	5.396e-05	0.0002363	10000			Species	0.0001986	8.089e-05	0.0003475	10000			Species	0.0001124	4.618e-05	0.0001941	10000
	Residuals	0.1887	0.1527	0.2259	10000			Sex	3.104	<0.001	3.018	7295			Sex	0.2897	<0.001	0.02919	10000			Residuals	<0.001	<0.001	<0.001	10000			Sex	454	3.166e-06	925.8	3383			Sex	2242	4.494e-08	801.8	10000			Sex	717.4	2.9e-09	706.3	10000
								Residuals	0.002379	0.002016	0.002762	10000			Residuals	0.0004831	0.0004105	0.0005599	10000										Residuals	0.003065	0.002616	0.003536	10000			Residuals	0.005269	0.004477	0.006065	10000			Residuals	0.003007	0.002568	0.003476	10000
	DIC - with mimetic cluster	319.885																				DIC - with mimetic cluster	-1876.31
	DIC - without mimetic cluster	319.077						DIC - with mimetic cluster	-1122.72						DIC - with mimetic cluster	-1709.44						DIC - without mimetic cluster	-1875.17						DIC - with mimetic cluster	-1123.9						DIC - with mimetic cluster	-910.351						DIC - with mimetic cluster	-1132.77
	ΔDIC	-0.807						DIC - without mimetic cluster	-1121.43						DIC - without mimetic cluster	-1707.62						ΔDIC	1.142						DIC - without mimetic cluster	-1123.58						DIC - without mimetic cluster	-908.629						DIC - without mimetic cluster	-1131.6
								ΔDIC	1.297						ΔDIC	1.817													ΔDIC	0.32						ΔDIC	1.7224						ΔDIC	1.163
	Pairwise comparions between mimetic cliusters (tiger, clearwing, confusa)
	Yellow:red reflecting facet ratio: pMCMC values					Eye surface area: pMCMC values					Ommatidial count: pMCMC values					Facet diameter: pMCMC values					Medulla volume: pMCMC values					Lobula plate volume: pMCMC values					Lobula volume: pMCMC values					Optic lobe volume: pMCMC values
		Tiger	Clearwing	Confusa			Tiger	Clearwing	Confusa			Tiger	Clearwing	Confusa			Tiger	Clearwing	Confusa			Tiger	Clearwing	Confusa			Tiger	Clearwing	Confusa			Tiger	Clearwing	Confusa			Tiger	Clearwing	Confusa
	Tiger		<0.001	0.047		Tiger		0.0118	0.005		Tiger		0.147	0.304		Tiger		0.0096	0.0054		Tiger		0.012	<0.001		Tiger		0.0058	0.0044		Tiger		0.0046	0.0106		Tiger		0.0098	<0.001
	Clearwing	<0.001		0.894		Clearwing	0.0148		<0.001		Clearwing	0.166		0.095		Clearwing	0.01		<0.001		Clearwing	0.0118		<0.001		Clearwing	0.007		<0.001		Clearwing	0.0036		<0.001		Clearwing	0.009		<0.001
	Confusa	0.0524	0.9132			Confusa	0.004	<0.001			Confusa	0.2854	0.0878			Confusa	0.0038	<0.001			Confusa	<0.001	<0.001			Confusa	0.0026	<0.001			Confusa	0.0106	<0.001			Confusa	0.0006	<0.001
	Mimetic clustering: All eight mimicry rings
	Yellow:red reflecting facet ratio							Eye surface area							Ommatidial count							Facet diameter							Medulla volume							Lobula plate volume							Lobula volume
	Fixed effects	Post-mean	l-95% CI	u-95% CI	eff. Sample	pMCMC		Fixed effects	Post-mean	l-95% CI	u-95% CI	eff. Sample	pMCMC		Fixed effects	Post-mean	l-95% CI	u-95% CI	eff. Sample	pMCMC		Fixed effects	Post-mean	l-95% CI	u-95% CI	eff. Sample	pMCMC		Fixed effects	Post-mean	l-95% CI	u-95% CI	eff. Sample	pMCMC		Fixed effects	Post-mean	l-95% CI	u-95% CI	eff. Sample	pMCMC		Fixed effects	Post-mean	l-95% CI	u-95% CI	eff. Sample	pMCMC
	Intercept	-0.52989	-19.7273	23.4032	96.07	0.5038		Intercept	0.379072	0.239073	0.523253	9194	<0.001		Intercept	3.56042	3.51707	3.6038	10000	<0.001		Intercept	-1.61795	-1.65332	-1.58524	10000	<0.001		Intercept	1.427	-0.122	0.18	7282	0.264		Intercept	0.81046	-15.0956	17.9913	9043	0.3016		Intercept	0.87969	-13.289	18.1816	9673	0.3136
	Mimicry ring - Euridmedia	0.41443	0.12628	0.69005	9711.36	0.0084		Inter-ocular distance	0.499765	0.301168	0.699141	10000	<0.001		Eye surface area	0.519232	0.473082	0.564936	10000	<0.001		Mimicry ring - Euridmedia	-0.0212567	-0.0388649	-0.0007989	10000	0.0348		rest of central brain volume	0.798	0.743	0.855	10542	<0.001		rest of central brain volume	0.70597	0.62742	0.78088	10921	<0.001		rest of central brain volume	0.76326	0.70578	0.82054	9676	<0.001
	Mimicry ring - Confusa	0.41023	-0.07086	0.87343	10000	0.0866		Mimicry ring - Euridmedia	-0.0783399	-0.144353	-0.009349	10000	0.0232		Mimicry ring - Euridmedia	0.0002603	-0.0220572	0.0222502	10000	0.9718		Mimicry ring - Confusa	0.0539608	0.0203688	0.0882813	10066	0.0022		Mimicry ring - Euridmedia	-0.056	-0.095	-0.016	10000	0.005		Mimicry ring - Euridmedia	-0.07443	-0.12829	-0.02384	10000	0.0064		Mimicry ring - Euridmedia	-0.05608	-0.09482	-0.01709	10000	0.0036
	Mimicry ring - Aureliana	0.40627	0.06421	0.75029	10000	0.0236		Mimicry ring - Confusa	0.173925	0.0477137	0.295476	10000	0.0078		Mimicry ring - Confusa	0.0225077	-0.0154172	0.0663071	9695	0.2688		Mimicry ring - Aureliana	-0.0189138	-0.0410776	0.0036849	10000	0.097		Mimicry ring - Confusa	0.157	0.107	0.208	10000	<0.001		Mimicry ring - Confusa	0.16898	0.10337	0.23438	10000	<0.001		Mimicry ring - Confusa	0.113	0.06329	0.16217	10000	<0.001
	Mimicry ring - Lerida	0.28953	-0.04479	0.60097	10000	0.0834		Mimicry ring - Aureliana	-0.120201	-0.199828	-0.0411865	10169	0.0044		Mimicry ring - Aureliana	-0.0288192	-0.0554264	-0.0018661	10000	0.0342		Mimicry ring - Lerida	-0.0265993	-0.0497906	-0.0046762	10000	0.0224		Mimicry ring - Aureliana	-0.082	-0.133	-0.034	10000	0.001		Mimicry ring - Aureliana	-0.09089	-0.15715	-0.02847	10000	0.0026		Mimicry ring - Aureliana	-0.07565	-0.12806	-0.03019	10000	0.0016
	Mimicry ring - Mamercus	-0.10963	-0.30981	0.11173	10000	0.3074		Mimicry ring - Lerida	-0.11809	-0.202504	-0.0385326	10632	0.0062		Mimicry ring - Lerida	-0.0179594	-0.0461812	0.0079221	10000	0.183		Mimicry ring - Mamercus	-0.002021	-0.0137953	0.0092825	10000	0.7186		Mimicry ring - Lerida	-0.064	-0.108	-0.023	10000	0.0026		Mimicry ring - Lerida	-0.10421	-0.16585	-0.04607	10000	<0.001		Mimicry ring - Lerida	-0.07863	-0.12048	-0.03647	10000	<0.001
	Mimicry ring - Mothone	-0.3338	-0.64452	-0.03319	9459.99	0.0332		Mimicry ring - Mamercus	-0.037367	-0.0732404	-0.0001819	10000	0.0488		Mimicry ring - Mamercus	0.0021157	-0.0116804	0.0157068	10000	0.77		Mimicry ring - Mothone	0.0029787	-0.01018	0.0160639	10525	0.6698		Mimicry ring - Mamercus	-0.029	-0.061	0.005	10000	0.0854		Mimicry ring - Mamercus	-0.01623	-0.06074	0.02472	10740	0.4476		Mimicry ring - Mamercus	-0.01947	-0.05182	0.01444	10000	0.2394
	Mimicry ring - Agnosia	0.58383	-0.08983	1.19191	10297.5	0.0814		Mimicry ring - Mothone	-0.0168494	-0.0571006	0.0241239	10000	0.4274		Mimicry ring - Mothone	0.0036242	-0.0132789	0.0206824	10000	0.6804		Mimicry ring - Agnosia	0.0073318	-0.0239918	0.0416681	10000	0.658		Mimicry ring - Mothone	0.03	-0.008	0.067	10000	0.1276		Mimicry ring - Mothone	0.04356	-0.00783	0.08966	10000	0.0872		Mimicry ring - Mothone	0.03517	-0.00182	0.07113	10000	0.0652
	Random effects							Mimicry ring - Agnosia	-0.022622	-0.13797	0.0976644	10000	0.6998		Mimicry ring - Agnosia	-0.0268547	-0.0645131	0.012557	10000	0.1654		Random effects							Mimicry ring - Agnosia	-0.058	-0.117	-0.001	10000	0.0502		Mimicry ring - Agnosia	-0.03232	-0.1087	0.04286	10000	0.402		Mimicry ring - Agnosia	-0.06961	-0.12559	-0.00991	10000	0.0218
	Species	0.003406	<0.001	0.007665	9512			Random effects							Random effects							Species	<0.001	<0.001	<0.001	10442			Random effects							Random effects							Random effects
	Sex	808.9	<0.001	1295	1160			Species	0.0004549	0.0002274	0.0007343	10000			Species	<0.001	<0.001	<0.001	10000			Sex	0.001453	<0.001	0.003234	9554			Species	<0.001	<0.001	<0.001	10435			Species	0.0001532	<0.001	<0.001	10385			Species	<0.001	<0.001	<0.001	10000
	Residuals	0.189	0.1526	0.2264	10291			Sex	5.975	0.0002287	4.037	7100			Sex	0.3998	<0.001	0.02881	10000			Residuals	0.000303	0.0002584	0.000352	10000			Sex	396.1	<0.001	756.2	6226			Sex	470.2	<0.001	912.5	7620			Sex	704.7	<0.001	876.3	10000
								Residuals	0.002381	0.002013	0.002763	9900			Residuals	0.0005002	0.000422	0.0005778	10000										Residuals	0.003202	0.002733	0.003693	10000			Residuals	0.0056	0.004778	0.00645	10000			Residuals	0.003118	0.00267	0.00359	10000
	DIC - with mimicry ring	323.11																				DIC - with mimicry ring	-1695.32
	DIC - without mimicry ring	319.077						DIC - with mimicry ring	-1120.4						DIC - with mimicry ring	-1695.32						DIC - without mimicry ring	-1875.17						DIC - with mimicry ring	-1108.84						DIC - with mimicry ring	-887.257						DIC - with mimicry ring	-1118.83
	ΔDIC	-4.0327						DIC - without mimicry ring	-1121.43						DIC - without mimicry ring	-1707.62						ΔDIC	-179.854						DIC - without mimicry ring	-1123.58						DIC - without mimicry ring	-908.629						DIC - without mimicry ring	-1131.6
								ΔDIC	-1.025						ΔDIC	-12.309													ΔDIC	-14.739						ΔDIC	-21.3722						ΔDIC	-12.776
	B) Tests for non-allometric effects - standardised major axis regression (SMATR)
	B) i) individual data								B) ii) species means
		Slope shift (Neuropil ~ rest of central brain volume*Mimetic cluster)		Elevation shift (Neuropil ~rest of central brain volume + Mimetic cluster, type = "elevation")		Major axis shift (Neuropil ~rest of central brain volume + Mimetic cluster, type = "shift")				Slope shift (Neuropil ~ rest of central brain volume*Mimetic cluster)		Elevation shift (Neuropil ~ rest of central brain volume + Mimetic cluster, type = "elevation")		Major axis shift (Neuropil ~ rest of central brain volume + Mimetic cluster, type = "shift")
	Neuropil	Likelihood ratio	P	Wald statistic	P	Wald statistic	P		Neuropil	Likelihood ratio	P	Wald statistic	P	Wald statistic	P
	Eye surface area	0.5796	0.74842	13.4	0.0012284				Medulla volume	5.724	0.057161	13.41	0.0012269
	Ommatidial count	4.734	0.093783	15.45	<0.001				Lobula plate volume	4.516	0.10458	4.338	0.11431	51.34	<0.001
	Facet diameter	3.269	0.19509	32.36	<0.001				Lobula volume	8.463	0.014528	1.32	0.51679	62.21	<0.001
	Medulla volume	2.871	0.23795	256.2	<0.001				Optic lobe volume	5.834	0.054102	13.07	0.0014496
	Lobula plate volume	5.259	0.072112	77.51	<0.001
	Lobula volume	14.98	0.00055728						Pairwise comparisons
	Optic lobe volume	4.618	0.099362	258.3	<0.001				Test statistics
									Elevation shift	Pairwise comparisons
	Pairwise comparisons								Neuropil	Tiger vs. Clearwing	Tiger vs.Confusa	Clearwing vs. Confusa
	Test statistics								Medulla volume	4.40178	4.75057	15.8877
	Slope shift	Pairwise comparisons							Optic lobe volume	4.06021	4.79442	15.4063
	Neuropil	Tiger vs. Clearwing	Tiger vs.Confusa	Clearwing vs. Confusa					Major axis shift
	Lobula volume	5.41072	2.06222	13.8407					Neuropil
	Elevation shift								Lobula plate volume	41.63	4.14591	19.6516
	Neuropil								Lobula volume	41.704	9.58607	37.794
	Eye surface area	0.756041	11.435	10.0357					P values (adjusted)
	Ommatidial count	7.22136	4.33114	17.4133					Elevation shift	Pairwise comparisons
	Facet diameter	25.3757	8.91513	0.16962					Neuropil	Tiger vs. Clearwing	Tiger vs.Confusa	Clearwing vs. Confusa
	Medulla volume	56.6524	112.942	239.978					Medulla volume	0.103884	0.0853172	<0.001
	Lobula plate volume	22.4503	40.5313	71.8852					Optic lobe volume	0.126017	0.0832338	<0.001
	Optic lobe volume	61.2691	109.677	241.643					Major axis shift
	P values (adjusted)								Neuropil
	Slope shift	Pairwise comparisons							Lobula plate volume	<0.001	0.12005	<0.001
	Neuropil	Tiger vs. Clearwing	Tiger vs.Confusa	Clearwing vs. Confusa					Lobula volume	<0.001	0.0058703	<0.001
	Lobula volume	0.0588467	0.388019	0.00059683					P values (unadjusted)
	Elevation shift								Elevation shift	Pairwise comparisons
	Neuropil								Neuropil	Tiger vs. Clearwing	Tiger vs.Confusa	Clearwing vs. Confusa
	Eye surface area	0.766904	0.0021607	0.0045991					Medulla volume	0.035901	0.029289	<0.001
	Ommatidial count	0.021457	0.108115	<0.001					Optic lobe volume	0.043905	0.028552	<0.001
	Facet diameter	<0.001	0.0084606	0.96737					Major axis shift
	Medulla volume	<0.001	<0.001	<0.001					Neuropil
	Lobula plate volume	<0.001	<0.001	<0.001					Lobula plate volume	<0.001	0.041735	<0.001
	Optic lobe volume	<0.001	<0.001	<0.001					Lobula volume	<0.001	0.0019606	<0.001
	P values (unadjusted)
	Slope shift	Pairwise comparisons
	Neuropil	Tiger vs. Clearwing	Tiger vs.Confusa	Clearwing vs. Confusa
	Lobula volume	0.0200134	0.15099	<0.001
	Elevation shift
	Neuropil
	Eye surface area	0.38457	0.00072075	0.00153538
	Ommatidial count	0.0072041	0.0374212	<0.001
	Facet diameter	<0.001	0.0084606	0.96737
	Medulla volume	<0.001	<0.001	<0.001
	Lobula plate volume	<0.001	<0.001	<0.001
	Optic lobe volume	<0.001	<0.001	<0.001
[truncated: 16 more columns]
