# Supplementary material for: Mutualisms within light microhabitats are associated with sensory convergence in a mimetic butterfly community
Source: Proc Natl Acad Sci U S A. 2025 Jul 15;122(29):e2422397122. doi: 10.1073/pnas.2422397122 (PMC12305024; doi:10.1073/pnas.2422397122)
Supplement: Supplementary file 7 — Dataset S06 (XLSX) [file pnas.2422397122.sd06.xlsx]

## Sheet: Visual system PCAs
Dataset S6: Visual System Principal Component Analyses (PCA)
Key	A) Eye + Brain structure (eye and brain traits)
P < 0.05			PCA individual scores
P < 0.01	Species	Mimetic cluster	PC1 (78.95% VAR)	PC2 (11.48% VAR)	PC3 (6.72% VAR)	PC4 (2.18% VAR)	PC5 (3.29% VAR)	PC6 (0.20% VAR)	PC7 (0.10% VAR)	PC8 (0.03% VAR)
P < 0.001	Aeria_eurimedia	Clearwing	1.85651	0.840602	-0.184174	-0.106943	-0.191463	-0.000326236	0.268728	-0.00132916
	Brevioleria_arzalia	Clearwing	0.480904	0.857111	0.106026	-0.659222	-0.130085	-0.0384538	-0.0151353	0.0403161
	Callithomia_lenea	Confusa	-2.13123	1.04142	1.1497	0.138551	-0.137756	0.0697363	-0.175367	-0.0206229
	Ceratinia_tutia	Tiger	0.602629	-2.13693	0.221853	0.0357836	-0.185361	-0.14601	-0.0665132	-0.0590014
	Dircenna_loreta	Confusa	-1.18416	-0.041729	-0.506024	0.0401366	0.0410256	-0.0494601	-0.0790292	-0.128332
	Episcada_sulphurea	Clearwing	2.91027	-0.264201	0.99013	0.696135	0.372627	0.0982625	0.0559857	-0.0759236
	Forbestra_olivencia	Tiger	-1.36244	0.55073	-0.725696	0.476173	0.151247	0.0667086	-0.0172983	0.0906488
	Godyris_zavaleta	Clearwing	1.17964	1.30421	2.11901	-0.0517666	0.198248	-0.380997	-0.0136191	0.0432417
	Hypoleria_lavinia	Clearwing	1.62511	0.645611	1.51018	-0.0186746	-0.110273	0.0202112	0.0993411	-0.0452201
	Hypoleria_sarepta	Clearwing	-0.356501	0.930735	-0.85522	-0.161129	-0.0125966	-0.059288	-0.0402229	-0.00555233
	Hyposcada_anchiala	Tiger	-1.3172	-0.311066	-0.133529	-0.758878	0.0815456	0.192743	0.149414	-0.00230411
	Hyposcada_illinissa	Clearwing	0.730854	-0.658928	-0.438985	-0.92673	-0.0202172	-0.109227	-0.0180549	0.0776521
	Hyposcada_kena	Clearwing	1.52905	-0.0132098	0.277547	-0.219291	-0.231591	0.113983	0.0523104	0.00248585
	Hypothyris_anastasia	Tiger	-2.24093	-0.474232	-0.700814	-0.29811	0.17506	-0.0300749	0.102023	0.0172471
	Hypothyris_fluonia	Tiger	-0.0730059	-0.807939	0.150374	-0.12439	-0.102452	0.0879255	-0.0702138	-0.0445881
	Hypothyris_mamercus	Tiger	-0.875121	-1.39503	-0.441181	-0.439924	-0.0695604	-0.137692	-0.160284	-0.0189519
	Hypothyris_moebiusi	Tiger	1.33998	1.44087	-0.250258	-0.331266	0.0697887	0.00407129	0.00961805	-0.0904571
	Hypothyris_sp	Tiger	-0.0465823	-0.486929	0.183381	-0.0250451	-0.00180985	-0.082443	-0.0461888	0.0164935
	Ithomia_amarilla	Clearwing	0.989272	0.980323	-0.850476	0.251163	0.0971951	-0.0507453	0.0712856	0.0495118
	Ithomia_salapia	Clearwing	1.58237	-1.46148	1.19015	0.768839	0.179761	0.0235197	-0.012873	0.0824916
	Mechanitis_mazaeus	Tiger	-2.17547	-0.822884	0.251242	0.195484	0.0840574	0.0877852	0.0364825	-0.0188328
	Mechanitis_messenoides	Tiger	-2.13226	-0.530586	0.484553	0.382371	-0.141707	0.10804	-0.0168658	0.00640696
	Mechanitis_polymnia	Tiger	-2.56045	-0.423397	-0.88626	0.450858	0.0422376	-0.0159236	-0.0602745	0.119097
	Melinaea_menophilus	Tiger	-3.34518	-0.57712	-0.543422	0.359927	0.184283	0.0510635	0.0442418	-0.0117528
	Melinaea_mothone	Tiger	-2.94495	-0.832675	0.00923951	0.245438	-0.0502695	-0.010173	0.215927	0.0184601
	Melinaea_satevis	Tiger	-2.80151	-0.353466	-0.0546079	0.381668	-0.271576	0.0610012	-0.017398	-0.0365724
	Methona_curvifascia	Confusa	-6.87623	1.50811	0.296698	-0.0147432	-0.152752	-0.0185918	0.0287758	-0.0162046
	Methona_grandior	Confusa	-6.42397	1.44722	0.887285	-0.0211259	-0.0109832	-0.0197546	-0.0554361	0.0246794
	Napeogenes_inachia	Clearwing	0.842558	0.29701	-0.40416	0.340323	0.121359	0.0980428	-0.0512272	-0.0184644
	Napeogenes_larina	Tiger	-0.438852	-1.7754	-0.368496	-0.502372	0.161897	-0.0305217	-0.0571627	-0.00685102
	Napeogenes_pharo	Clearwing	0.636765	-0.0513732	-0.988886	0.671984	-0.21118	0.00608809	-0.072143	-0.0158973
	Napeogenes_rhezia	Tiger	0.634332	-0.80891	-0.733161	-0.270142	0.00739727	-0.140792	0.10811	-0.0345794
	Napeogenes_sylphis	Clearwing	2.37977	-0.124433	-0.452412	0.284689	0.0048365	-0.133882	0.0558446	-0.0237982
	Oleria_gunilla	Clearwing	2.75266	0.936794	-0.350725	-0.423669	-0.0598229	-0.0725527	-0.106432	0.0497503
	Oleria_onega	Clearwing	1.3586	1.07652	-0.42694	-0.150031	0.11374	0.0202517	0.0829268	-0.0166769
	Oleria_sexmaculata	Clearwing	1.91191	0.491823	0.135425	-0.55764	0.0869058	0.119747	-0.0774637	-0.0164887
	Pseudoscada_florula	Clearwing	2.65289	0.847779	-0.231417	-0.320432	0.280531	0.385338	-0.137743	0.0129509
	Pseudoscada_timna	Clearwing	2.49009	-1.83238	1.5618	-0.46994	-0.125806	0.130559	0.033361	0.0530573
	Pteronymia_primula	Clearwing	2.40059	0.249661	-0.452594	0.413202	0.18451	-0.279288	-0.0314519	-0.0374334
	Scada_zibia	Clearwing	6.39931	0.73777	-0.545159	0.71874	-0.420993	0.061119	-0.0159781	0.0413433
		Loadings
		Trait (log10 transformed)	PC1 (78.95% VAR)	PC2 (11.48% VAR)	PC3 (6.72% VAR)	PC4 (2.18% VAR)	PC5 (3.29% VAR)	PC6 (0.20% VAR)	PC7 (0.10% VAR)	PC8 (0.03% VAR)
		Yellow:Red reflecting facet ratio	0.149	0.961		0.223
		Eye surface area	-0.378		0.411	0.17	0.155			0.795
		Ommatidial count	-0.37	-0.111	0.295	0.658	0.23		0.127	-0.507
		Facet diameter	-0.338	0.167	0.574	-0.657				-0.309
		Medulla volume	-0.389		-0.238		-0.196	0.253	-0.823
		Lobula plate volume	-0.391		-0.17		-0.508	-0.728	0.142
		Lobula volume	-0.385		-0.29		-0.327	0.604	0.526
		Rest of central brain volume	-0.363	0.139	-0.489	-0.216	0.721	-0.189
	B) Eye structure (eye traits)
			PCA individual scores
	Species	Mimetic cluster	PC1 (75.98% VAR)	PC2 (17.61% VAR)	PC3 (4.23% VAR)	PC4 (1.93% VAR)	PC5 (0.04% VAR)
	Aeria_eurimedia	Clearwing	1.82781	0.706413	-0.155882	0.161104	-0.0459482
	Brevioleria_arzalia	Clearwing	0.839582	0.810486	-0.880022	0.287002	0.0173694
	Callithomia_lenea	Confusa	-1.99698	1.39314	-0.322737	0.595239	-0.0594198
	Ceratinia_tutia	Tiger	-0.146743	-1.99464	-0.184031	0.168276	-0.0494639
	Dircenna_loreta	Confusa	-0.956274	-0.0914423	0.41864	-0.519683	-0.0665406
	Episcada_sulphurea	Clearwing	0.935164	0.0473367	0.645557	0.0351815	-0.0883108
	Forbestra_olivencia	Tiger	-0.619444	0.390731	0.699743	0.084741	0.0976604
	Godyris_zavaleta	Clearwing	-0.674125	1.9262	-0.282194	-0.163239	0.0628461
	Hypoleria_lavinia	Clearwing	0.0222717	1.08857	-0.183883	-0.198664	-0.0531469
	Hypoleria_sarepta	Clearwing	0.42784	0.678739	0.135019	-0.234547	0.0282943
	Hyposcada_anchiala	Tiger	-1.00727	-0.290309	-0.630086	-0.264742	-0.0022679
	Hyposcada_illinissa	Clearwing	0.710784	-0.770553	-0.742442	-0.436552	0.128047
	Hyposcada_kena	Clearwing	1.15814	0.0195722	-0.464198	0.278559	-0.033113
	Hypothyris_anastasia	Tiger	-1.4337	-0.58154	-0.0510898	-0.17567	0.0355106
	Hypothyris_euclea	Tiger	-0.180624	-0.190304	-0.201828	0.130882	-0.00706027
	Hypothyris_fluonia	Tiger	-0.132684	-0.745348	-0.391441	0.395837	-0.068676
	Hypothyris_mamercus	Tiger	-0.656092	-1.43894	-0.370005	-0.170591	0.0313864
	Hypothyris_moebiusi	Tiger	0.94734	1.36944	0.220445	-0.958306	-0.015813
	Hypothyris_semifulva	Tiger	-0.388391	-0.141148	-0.762081	-0.444251	-0.0226699
	Hypothyris_sp	Tiger	-0.30033	-0.394606	-0.122139	0.121205	0.0218138
	Ithomia_amarilla	Clearwing	1.31578	0.710705	0.574942	-0.153282	0.0665233
	Ithomia_salapia	Clearwing	-0.299327	-1.03259	0.483064	0.31871	0.0649021
	Mechanitis_mazaeus	Tiger	-2.19856	-0.622293	0.170389	0.071227	-0.023795
	Mechanitis_messenoides	Tiger	-2.01798	-0.30262	0.0898912	0.483643	-0.0305367
	Mechanitis_polymnia	Tiger	-1.434	-0.590348	0.533897	0.324125	0.120867
	Melinaea_menophilus	Tiger	-2.7188	-0.560525	0.703931	-0.271484	0.0200272
	Melinaea_mothone	Tiger	-2.64877	-0.678352	0.308687	-0.0293251	0.00821229
	Melinaea_satevis	Tiger	-2.45755	-0.225613	0.512975	-0.208189	-0.0125912
	Methona_curvifascia	Confusa	-5.10386	1.73867	-0.0258309	0.0874769	-0.0252959
	Methona_grandior	Confusa	-5.21864	1.84838	-0.160947	0.169132	0.0163023
	Napeogenes_aethra	Tiger	0.351685	-1.21027	0.155305	-0.808414	-0.0913143
	Napeogenes_duessa	Tiger	0.663057	-0.622192	0.669585	0.173668	-0.00385492
	Napeogenes_inachia	Clearwing	1.00647	0.152531	0.301656	0.389223	-0.0406023
	Napeogenes_larina	Tiger	-0.386369	-1.80962	-0.52206	0.0571253	0.0101581
	Napeogenes_pharo	Clearwing	1.14078	-0.342007	0.748313	0.280243	-0.0173875
	Napeogenes_rhezia	Tiger	0.831779	-1.00506	-0.152886	-0.0440814	-0.0255084
	Napeogenes_sylphis	Clearwing	1.89888	-0.276414	0.418135	-0.0493913	-0.0114753
	Oleria_agarista	Clearwing	2.94593	1.14101	-0.116509	-0.114566	0.00718246
	Oleria_gunilla	Clearwing	2.63599	0.728024	-0.381766	-0.0385313	0.0691801
	Oleria_onega	Clearwing	1.5435	0.888647	-0.0324754	0.0262303	-0.0264918
	Oleria_sexmaculata	Clearwing	1.54964	0.465119	-0.617195	0.0192247	-0.0167604
	Pseudoscada_florula	Clearwing	2.45283	0.675089	-0.337736	0.222228	-0.00568964
	Pseudoscada_timna	Clearwing	0.43535	-1.35349	-0.940274	0.134435	0.0282497
	Pteronymia_primula	Clearwing	1.90761	0.094516	0.601252	-0.0604601	-0.00657249
	Scada_zibia	Clearwing	5.42832	0.396924	0.640314	0.329255	0.015774
		Loadings
		Trait (log10 transformed)	PC1 (75.98% VAR)	PC2 (17.61% VAR)	PC3 (4.23% VAR)	PC4 (1.93% VAR)	PC5 (0.04% VAR)
		Yellow:Red reflecting facet ratio	0.233	0.942	0.234
		Eye surface area	-0.507	0.103		0.382	0.766
		Ommatidial count	-0.495		0.449	0.489	-0.56
		Facet diameter	-0.454	0.311	-0.769		-0.31
		Inter-ocular distance	-0.488		0.389	0.776
	C) Brain structure (brain traits)
			PCA individual scores
	Species	Mimetic cluster	PC1 (97.69% VAR)	PC2 (1.74% VAR)	PC3 (0.34% VAR)	PC4 (0.22% VAR)
	Aeria_eurimedia	Clearwing	-1.05385	0.0298676	0.0545805	-0.277542
	Brevioleria_arzalia	Clearwing	-0.21965	0.0807518	0.0260868	-0.0352002
	Callithomia_alexirrhoe	Tiger	1.64064	0.117761	-0.0951079	0.035172
	Callithomia_lenea	Confusa	1.00723	-0.345026	-0.0991766	0.161774
	Ceratinia_tutia	Tiger	-0.883081	-0.303605	0.121805	0.0968531
	Dircenna_loreta	Confusa	1.04277	0.132697	0.0315206	0.0949187
	Episcada_sulphurea	Clearwing	-2.71634	0.039833	-0.0046609	0.0375149
	Forbestra_equicola	Tiger	0.720939	0.276795	-0.00832187	-0.102539
	Forbestra_olivencia	Tiger	1.32834	0.230969	-0.0551118	0.0201123
	Godyris_zavaleta	Clearwing	-1.7878	-0.186877	0.377236	0.136477
	Heterosais_nephele	Clearwing	-3.23074	-0.838777	-0.0637083	-0.139634
	Hypothyris_sp	Tiger	-0.173238	-0.0426227	0.0743236	0.064455
	Hypoleria_lavinia	Clearwing	-1.84281	-0.30916	0.0257157	-0.0723159
	Hypoleria_sarepta	Clearwing	0.834844	0.272687	0.0386046	0.0137099
	Hyposcada_anchiala	Tiger	0.925619	0.266179	-0.135519	-0.187086
	Hyposcada_illinissa	Clearwing	-0.343674	0.257568	0.0932124	-0.0242346
	Hyposcada_kena	Clearwing	-1.19358	-0.140723	-0.0880972	-0.100805
	Hypothyris_anastasia	Tiger	1.80046	0.328754	0.0497393	-0.0810824
	Hypothyris_fluonia	Tiger	-0.169361	-0.10673	-0.0863472	0.0457002
	Hypothyris_mamercus	Tiger	0.627583	0.0389085	0.0841582	0.146206
	Hypothyris_moebiusi	Tiger	-0.57915	0.310906	0.0136496	-0.0273916
	Ithomia_agnosia	Clearwing	-1.26129	-0.367119	-0.14662	0.0379223
	Ithomia_amarilla	Clearwing	-0.135749	0.317311	0.0709147	-0.0632201
	Ithomia_salapia	Clearwing	-2.07472	-0.277732	0.0273686	0.0952108
	Mechanitis_lysimnia	Tiger	1.45135	-0.247822	0.0790364	0.0507359
	Mechanitis_mazaeus	Tiger	1.17187	-0.0629274	-0.0589863	-0.00302384
	Mechanitis_messenoides	Tiger	1.08711	-0.324647	-0.102206	0.0226647
	Mechanitis_polymnia	Tiger	2.1033	0.0954271	-0.00602777	0.0649165
	Melinaea_menophilus	Tiger	2.41763	0.150294	-0.0312166	-0.000575655
	Melinaea_mothone	Tiger	1.84175	-0.140504	0.0458305	-0.161985
	Melinaea_satevis	Tiger	1.88572	-0.323407	-0.0794994	0.00948376
	Methona_confusa	Confusa	4.53503	-0.272944	-0.00060225	0.0708336
	Methona_curvifascia	Confusa	4.81761	-0.189649	-0.0178514	-0.0177711
	Methona_grandior	Confusa	4.16252	-0.198425	-0.0155679	0.080787
	Napeogenes_inachia	Clearwing	-0.390507	0.186286	-0.0748729	0.047717
	Napeogenes_larina	Tiger	0.190774	0.232938	0.0322764	0.0621737
	Napeogenes_pharo	Clearwing	0.0369493	-0.0643012	-0.0276911	0.0503698
	Napeogenes_rhezia	Tiger	-0.194711	0.210861	0.152159	-0.086144
	Napeogenes_sylphis	Clearwing	-1.47235	0.102324	0.14927	-0.0212274
	Oleria_assimilis	Clearwing	-2.62498	0.226324	-0.31393	0.150518
	Oleria_gunilla	Clearwing	-1.55175	0.223539	0.0518435	0.0506231
	Oleria_onega	Clearwing	-0.578337	0.337559	0.0167863	-0.0895247
	Oleria_sexmaculata	Clearwing	-1.32007	0.247727	-0.0975762	0.0253038
	Pseudoscada_florula	Clearwing	-1.62409	0.490589	-0.326687	0.0453378
	Pseudoscada_timna	Clearwing	-2.83587	-0.361385	-0.07882	-0.0501783
	Pteronymia_primula	Clearwing	-1.45552	0.229612	0.272858	0.107875
	Pteronymia_vestilla	Clearwing	-3.05108	0.116532	0.101743	-0.0143765
	Scada_zibia	Clearwing	-4.02249	-0.194905	-0.0482146	-0.0539947
	Tithorea_harmonia	Tiger	3.15674	-0.251714	0.071701	-0.215515
		Loadings
		Trait (log10 transformed)	PC1 (97.69% VAR)	PC2 (1.74% VAR)	PC3 (0.34% VAR)	PC4 (0.22% VAR)
		Medulla volume	0.503	-0.184	-0.443	0.718
		Lobula volume	0.504	-0.123	-0.5	-0.694
		Rest of central brain volume	0.493	0.831	0.256
	D) Associations with Ecological PC Axes
		Pagel's λ	EC1*EC2 Interaction Effects		EC1 - light environment		EC2 - wing morphology
	Response variable		t	P	t	P	t	P
	PC1 (eye + brain traits) (df = 36)	1	1.257	0.2169	-5.8637	<0.001	-7.7678	<0.001
	PC1 (eye traits) (df = 41)	0.747	0.5314	0.598	-5.7863	<0.001	-5.9672	<0.001
	PC1 (brain traits) (df = 36)	0	-0.202	0.8411	4.8526	<0.001	5.7556	<0.001
